# Supplementary material for: Motor cortex directly excites the substantia nigra pars reticulata, the basal ganglia output nucleus
Source: Nat Commun. 2026 Jun 23;17:5551. doi: 10.1038/s41467-026-74569-w (PMC13291323; doi:10.1038/s41467-026-74569-w)
Supplement: Supplementary file 11 — Source Data [file 41467_2026_74569_MOESM11_ESM.xlsx]

## Sheet: 1
Fig 1e	EPSP (mV)
	Gabazine	+ TTX	+ TTX & 4-AP
	1.69249	0.106253	2.36221
	0.359684	0.052347	0.977382
	0.712916	0.108332	1.15226
	6.2767	0.164285	3.40699
	4.64439	0.030711	1.66644
	1.75089	0.193425	2.61041
	2.085	0.154167	3.26937
	1.79619	0.084378	1.13606
	2.13969	0.272773	2.07188
Mean	2.38422	0.12963	2.07255
SEM	0.629445	0.025046	0.30447
Fig 1f	EPSP (mV)
	Gabazine	+ NBQX & D-APV
	0.403428	0.0501874
	4.0088	0.0862318
	2.7742	0.137795
	4.73838	0.297433
	0.254594	0.0246096
	1.56611	0.0439649
	0.691232	0.0944062
	0.532363	0.18243
Mean	1.87114	0.114632
SEM	0.621793	0.03484588120998270.031908297020268706
Fig 1g	Input Resistance (MΩ)	EPSP (mV)
	221.155	4.48125
	261.3	1.50736
	358.244	1.53635
	167.204	0.968132
	325.719	0.658752
	165.27	8.12223
	332.601	1.19168
	276.007	0.534378
	142.057	2.59637
	133.947	0.389366
	469.453	7.50091
	204.061	2.23232
	153.789	0.787155
	224.682	1.19855
	42.6223	0.529373
	146.971	0.652756
	74.4863	0.243744
	205.756	1.21626
	148.563	0.498116
	171.415	2.15415
	138.137	0.839371
	37.2542	0.726257
	113.962	0.287506
	99.8826	0.315071
	120.782	0.51091
	68.4496	1.72949
	60.7849	0.473907
	49.77	2.21911
	94.6679	1.74185
	244.75	0.579994
	114.7	0.548569
	86.266	0.863762
	265.812	0.48632
	189.005	0.984459
	250.655	0.496246
	130.028	1.82816
	269.573	0.146881
	153.618	0.433754
	238.125	0.77626
	381.098	1.11043
	263.825	2.01438
	153.386	0.869774
	170.177	0.816864
	171.654	4.58563
	128.912	6.35125
	78.4521	1.73812
	168.981	1.58542
	302.168	3.0675
	255.575	0.333176
	255.424	1.21812
	171.116	2.40375
	147.397	0.41188
	158.981	0.370628
	189.084	1.4416
	298.134	0.435463
	210.816	0.196251
	67.2421	5.1368
	114.437	0.359375
	196.16	2.90033
	339.202	6.3753
	112.435	0.918747
	307.259	0.120834
	94.2072	3.57024
	89.6281	0.521973
	85.9198	0.96875
	197.25	2.99842
	246.512	1.84687
	186.186	1.96188
	95.3435	0.95562
	186.646	0.783707
	132.214	1.31617
	92.225	1.69995
	92.8181	0.140305
	104.418	0.874275
	152.792	0.513763
	157.217	1.05752
	144.66	0.49688
	84.4078	2.62879
	112.967	2.47663
	95.5666	1.17864
	173.984	0.286804
	199.318	1.29375
	119.967	4.2
	111.044	0.300003
	41.4739	1.11041
	35.814	1.32291
	185.311	1.92499
	347.585	2.65625
	187.384	1.85
	90.7634	0.991669
	119.171	0.595825
	60.6717	0.395309
	78.6794	4.00813
	96.0223	3.73
Mean	167.996	1.60004
SEM	8.98904	0.166048
Fig 1h	EPSP (mV)	Paired Pulse Ratio (at 20 Hz)
	4.48125	1.2007
	1.50736	0.443855
	1.53635	1.0633
	0.968132	1.04065
	0.658752	1.03338
	8.12223	0.767574
	1.19168	0.954184
	0.534378	1.44872
	2.59637	0.765328
	0.389366	2.27489
	7.50091	0.431172
	2.23232	0.515256
	0.787155	1.49117
	1.19855	0.657365
	0.529373	1.43446
	0.652756	0.402125
	0.243744	1.5495
	1.21626	1.37299
	0.498116	1.33497
	2.15415	0.602608
	0.839371	1.10965
	0.726257	1.77656
	0.287506	1.63261
	0.315071	1.40723
	0.51091	0.440004
	1.72949	0.440389
	0.473907	1.18958
	2.21911	0.709681
	1.74185	0.688032
	0.579994	0.355546
	0.548569	0.767846
	0.863762	1.50736
	0.48632	2.01687
	0.984459	0.902247
	0.496246	0.286662
	1.82816	0.734604
	0.146881	2.81756
	0.433754	1.40259
	0.77626	1.70733
	1.11043	0.655355
	2.01438	0.37007
	0.869774	1.23187
	0.816864	0.924338
	4.58563	0.89728
	6.35125	0.752111
	1.73812	1.14595
	1.58542	0.890936
	3.0675	1.06503
	0.333176	0.353243
	1.21812	2.54443
	2.40375	0.960577
	0.41188	2.27237
	0.370628	0.711599
	1.4416	0.778888
	0.435463	1.59399
	0.196251	1.50943
	5.1368	0.85925
	0.359375	1.27606
	2.90033	0.634649
	6.3753	0.792585
	0.918747	0.856752
	0.120834	3.00558
	3.57024	0.735124
	0.521973	1.08722
	0.96875	1.4876
	2.99842	0.961047
	1.84687	0.664533
	1.96188	2.00117
	0.95562	1.15742
	0.783707	0.943212
	1.31617	1.05678
	1.69995	0.833913
	0.140305	2.03796
	0.874275	0.492654
	0.513763	2.15122
	1.05752	1.21565
	0.49688	1.30671
	2.62879	1.15845
	2.47663	0.852521
	1.17864	0.943892
	0.286804	0.957192
	1.29375	0.534765
	4.2	0.819522
	0.300003	1.25696
	1.11041	1.03772
	1.32291	0.919693
	1.92499	1.61579
	2.65625	2.30612
	1.85	0.326368
	0.991669	0.506301
	0.595825	0.507004
	0.395309	0.98151
	4.00813	0.729766
	3.73	2.07743
Mean	1.60004	1.11087
SEM	0.166048	0.059307
Fig 1j	Input Resistance (MΩ)		Capacitance (pF)		Sag Ratio		Spont. Firing (spikes/s)		AP Threshold (mV)		AP Half-width (ms)		Gain (spikes/s/nA)
	Responding	Non-responding	Responding	Non-responding	Responding	Non-responding	Responding	Non-responding	Responding	Non-responding	Responding	Non-responding	Responding	Non-responding
	221.155	113.565	27.6697	47.98	0.04273	0.0548909	45.1	14.219	-44.0289	-53.7293	0.441065	0.337687	623.779	273.635
	261.3	462.888	33.7097	40.3975	0.0251001	0.0181604	18.454	19.2555	-55.5777	-54.5009	0.384804	0.467716	192.509	506.008
	358.244	399.144	51.2493	23.0192	0.0158317	0.0171959	0	40.5648	-57.0667	-54.319	0.457869	0.423897	305.162	899.001
	167.204	211.092	63.4046	40.1661	0.0231607	0.0155948	22.4231	25.6497	-49.2137	-50.3512	0.427846	0.338386	339.081	565.111
	325.719	128.984	57.6018	80.3535	0.0403925	0.0237681	6.72043	10.5014	-46.3719	-54.6484	0.454349	0.24257	559.112	517.408
	165.27	183.514	68.1624	28.5265	0.0649297	0.0171697	14.0084	26.2547	-59.7125	-42.4875	0.471764	0.482619	105.883	564.524
	332.601	131.012	25.1427	22.8459	0.0472086	0.049272	34.1743	33.302	-48.9714	-54.7465	0.365938	0.395027	125.891	746.754
	276.007	317.996	56.511	35.1057	0.0316956	0.0208781	0	22.7755	-50.1648	-55.4276	0.419856	0.451581	343.954	741.38
	142.057	239.523	97.8653	32.6969	0.0760855	0.0661076	38.4927	78.2721	-49.3523	-55.4551	0.474747	0.327185	214.897	192.509
	133.947	100.241	77.2299	74.6381	0.0625393	0.0236304	18.9235	39.8447	-54.5911	-47.2826	0.32417	0.351164	434.469	342.634
	469.453	91.839	36.3403	95.7462	0.0298215	0.136921	6.94605	5.20291	-48.9444	-45.4688	0.491204	0.326025	666.45	140.786
	204.061	240.242	89.1527	41.8063	0.0268715	0.02259	23.3811	8.79984	-55.6078	-46.7756	0.34229	0.38323	321.862	727.333
	153.789	141.368	118.688	24.3169	0.0321008	0.20985	34.8432	0	-47.9219	-50.1438	0.420626	0.388079	376.363	631.924
	224.682	167.714	101.35	75.5982	0.0514974	0.036149	13.2087	23.9728	-47.1375	-47.9725	0.390447	0.619538	316.358	478.744
	42.6223	466.299	92.1876	58.5049	0.0582128	0.0327209	53.9084	15.4219	-44.0576	-52.1212	0.313557	0.491727	200.098	437.9
	146.971	456.955	68.7274	23.9809	0.0292935	0.0968138	37.0294	17.4838	-54.3138	-60.1275	0.302077	0.738795	203.891	336.971
	74.4863	123.623	55.4249	36.9459	0.0601447	0.14766	48.84	16.8108	-49.5523	-71.3063	0.318417	0.322722	151.775	458.754
	205.756	82.8859	50.4211	42.8747	0.0287622	0.0231064	24.8011	51.3826	-49.1951	-46.1917	0.32994	0.343098	417.977	187.777
	148.563	106.441	62.838	94.6341	0.0327056	0.0967684	29.1121	12.837	-54.0031	-49.4308	0.33718	0.425888	438.284	203.45
	171.415	130.516	91.4155	77.4827	0.0657975	0.0558527	0	0	-53.6094	-35.8339	0.383894	0.627242	260.542	297.096
	138.137	246.183	90.4097	51.1663	0.129355	0.0270972	21.8069	25.1889	-51.6604	-53.0036	0.320394	0.490875	230.121	155.935
	37.2542	486.85	264.957	50.7805	0.0735518	0.0716605	16.6355	29.0396	-43.8938	-51.9806	0.364862	0.573601	411.697	214.897
	113.962	157.366	52.4526	77.2268	0.0701818	0.0788423	15.3413	16.4359	-49.4875	-49.6731	0.361079	0.400742	125.643	144.385
	99.8826	241.361	90.7076	75.4295	0.080165	0.0357812	0	32.2971	-53.9172	-53.1841	0.325341	0.403526	432.158	282.035
	120.782	307.676	83.8069	35.4335	0.130456	0.137664	32.3625	8.61729	-64.3297	-46.7995	0.263694	0.611947	123.87	530.93
	68.4496	123.219	142.833	64.8446	0.173066	0.0743415	6.83683	9.72053	-49.4344	-51.551	0.285442	0.294712	121.188	270.575
	60.7849	312.837	104.649	51.7456	0.0275886	0.0538052	61.0625	17.16	-48.6075	-45.3708	0.271503	0.456259	367.826	358.015
	49.77	56.5675	256.34	84.5346	0.0361738	0.0670141	14.059	34.0031	-45.0258	-54.3854	0.371596	0.265221	198.159	283.473
	94.6679	133.926	59.0244	78.3052	0.0273707	0.0439077	0	1.90256	-40.8385	-51.3104	0.321246	0.342611	360.756	404.97
	244.75	348.078	51.3435	25.64	0.0137988	0.0611668	5.78704	40.5268	-47.774	-56.5639	0.476615	0.490599	207.536	720.174
	114.7	265.313	102.123	77.9122	0.0526366	0.03045	0	8.99777	-42.7979	-44.6132	0.444589	0.448597	12.0949	330.083
	86.266	46.8508	86.8065	49.036	0.0333454	0.0401814	0	0	-41.6414	-45.0676	0.300981	0.365221	341.494	231.107
	265.812	186.758	59.8534	68.3735	0.0987241	0.0380432	0	22.0684	-48.7177	-43.4184	0.326555	0.352383	380.214	342.81
	189.005	258.444	96.9467	35.5677	0.159663	0.0148692	13.9231	33.1332	-51.2062	-64.8188	0.346396	0.396863	344.178	546.214
	250.655	117.755	62.9778	65.0753	0.0288563	0.0325121	21.939	37.4797	-51.6448	-43.7277	0.460258	0.395814	403.207	273.841
	130.028	164.826	130.54	56.9981	0.112928	0.0154871	7.8125	14.4494	-50.1344	-47.75	0.316007	0.301393	294.155	379.06
	269.573	203.771	42.3642	51.6794	0.115583	0.0608628	7.94101	49.13	-51.8664	-50.6541	0.389767	0.436405	306.037	908.027
	153.618	154.331	76.4945	65.5225	0.102581	0.0445509	17.0467	34.7577	-50.8574	-46.9295	0.33529	0.360374	279.763	374.961
	238.125	287.029	41.8943	58.9378	0.127563	0.0309025	18.4011	0	-49.4094	-51.5187	0.527336	0.455914	410.44	460.595
	381.098	161.524	30.5539	78.6244	0.14796	0.0965172	42.9097	4.58085	-53.3206	-47.474	0.365625	0.355419	660.353	396.683
	263.825	80.5108	57.464	54.3721	0.072004	0.173993	20.993	34.3782	-49.3413	-54.4094	0.460329	0.296018	465.01	203.895
	153.386	62.457	67.5445	42.9957	0.0566999	0.0811232	19.8931	70.8481	-55.0719	-40.605	0.420271	0.381434	213.6	366.587
	170.177	110.35	100.7	62.7108	0.0341232	0.0631929	15.0059	5.05433	-49.4531	-41.5222	0.39512	0.371021	284.269	279.298
	171.654	321.714	70.8999	63.8687	0.119155	0.0813559	28.0838	5.20766	-58.9133	-49.6753	0.310172	0.560472	369.441	597.111
	128.912	234.811	94.4576	45.2646	0.164993	0.0917438	15.5972	32.8239	-53.8219	-59.6594	0.284718	0.353628	315.853	526.74
	78.4521	91.446	111.123	33.4819	0.0905219	0.0246451	19.9475	20.4942	-54.7292	-49.9671	0.354174	0.404756	280.133	87.6981
	168.981	243.826	48.0056	44.6073	0.0360569	0.0874493	15.0895	39.6624	-60.3021	-59.7519	0.315202	0.431221	287.766	367.851
	302.168	201.005	23.9459	76.3429	0.0598226	0.0737397	34.7293	11.2587	-54.5564	-52.5613	0.592607	0.426542	470.343	421.834
	255.575	79.7034	45.2685	78.1183	0.0884245	0.0385527	32.4873	71.9077	-54.275	-46.6698	0.321975	0.399544	384.796	259.232
	255.424	164.228	53.9513	48.4566	0.12371	0.0352393	65.6147	27.8665	-48.9083	-47.7473	0.469919	0.38258	361.687	483.147
	171.116	175.418	31.4645	68.5021	0.261886	0.187567	12.9702	15.015	-46.343	-52.7556	0.415673	0.362544	737.358	284.153
	147.397	105.02	88.8786	84.536	0.128384	0.0968803	11.0033	10.4688	-54.0362	-47.9138	0.282253	0.391191	356.181	228.508
	158.981	185.469	46.8549	49.3847	0.0663349	0.0589833	28.5598	22.0848	-50.538	-53.0687	0.39474	0.383207	442.296	443.173
	189.084	118.086	57.9339	47.1102	0.0659243	0.0240832	10.0518	13.1899	-49.3813	-36.792	0.473715	0.718989	334.82	509.881
	298.134	115.208	53.7545	46.6458	0.0314306	0.0777223	9.19399	27.5891	-46.7375	-54.0174	0.469968	0.340741	396.434	388.326
	210.816	294.586	81.1036	50.7503	0.105551	0.0244434	16.7301	31.237	-51.8875	-47.3188	0.403153	0.455212	250.021	553.4
	67.2421	69.0559	62.0469	116	0.0765799	0.0552312	51.3648	21.5232	-40.9031	-43.1917	0.373027	0.358493	278.898	310.951
	114.437	331.202	119.279	48.5384	0.164587	0.0162697	20.9979	4.39947	-56.7297	-46.9102	0.348156	0.485924	276.653	550.507
	196.16	242.755	49.9117	106.389	0.1455	0.0438815	30.2115	6.2461	-59.7711	-55.9484	0.354883	0.457605	449.912	310.924
	339.202	232.277	41.1694	51.2793	0.0926263	0.0697487	19.8309	33.4588	-55.8863	-49.2534	0.445302	0.428587	645.082	444.485
	112.435	242.696	95.4195	68.0463	0.0582757	0.0457019	0	17.3629	-40.6672	-47.6781	0.375267	0.555511	281.863	513.035
	307.259	42.7762	49.2347	71.6616	0.120583	0.0668666	20.8855	38.6336	-53.6198	-45.653	0.413883	0.431719	336.731	204.215
	94.2072	76.0436	70.3795	99.5981	0.0569934	0.102036	44.4669	43.6793	-66.1086	-43.1391	0.567722	0.428004	377.245	201.806
	89.6281	167.056	66.7816	63.2561	0.0525684	0.0874502	22.2312	35.8801	-58.1519	-64.2406	0.326259	0.392871	136.274	325.681
	85.9198	103.151	28.6591	59.96	0.0080675	0.0410239	97.6801	37.0556	-62.9771	-54.1438	0.386919	0.32891	403.242	399.641
	197.25	159.624	40.1333	71.8731	0.048395	0.089931	83.9992	12.6326	-57.7531	-49.4281	0.399955	0.342548	557.983	362.031
	246.512	92.731	44.6238	190.46	0.0529983	0.0969148	48.7954	29.7177	-40.0312	-50.9674	0.399842	0.340805	208.687	146.537
	186.186	516.306	61.0764	37.4244	0.0601349	0.0258346	35.0515	0	-47.9425	-44.1386	0.403573	0.815084	329.427	319.83
	95.3435	192.026	82.4435	61.3624	0.144992	0.101613	32.5051	0	-54.8352	-52.2391	0.309068	0.372307	191.864	102.083
	186.646	98.6576	79.0742	42.8151	0.0699911	0.0405914	29.7101	26.4671	-50.5927	-48.0375	0.323191	0.495089	582.288	178.126
	132.214	111.414	96.967	47.977	0.0942794	0.0288535	29.6234	30.3391	-56.926	-58.638	0.336743	0.354907	390.516	469.034
	92.225	101.845	123.684	188.077	0.108471	0.0492741	10.2722	94.4154	-51.8031	-62.0026	0.300716	0.402141	87.5743	6.95975
	92.8181	119.655	83.7769	66.3615	0.138656	0.069674	6.19771	10.1105	-44.5094	-52.6917	0.353441	0.3493	232.074	426.559
	104.418	116.903	48.2859	72.9917	0.0537325	0.066292	15.7712	8.80928	-48.0875	-47.1281	0.305715	0.368878	346.678	202.447
	152.792	292.44	58.2261	56.9441	0.090433	0.0644815	22.1061	26.1307	-55.476	-48.2917	0.37592	0.417268	471.826	276.648
	157.217	395.108	116.188	31.922	0.137525	0.0282173	13.6147	31.9127	-52.9844	-54.6278	0.435394	0.557196	251.278	724.024
	144.66	180.927	73.9572	32.1154	0.126496	0.0847382	8.82029	79.2222	-51.3922	-60.1406	0.32921	0.358595	222.316	228.423
	84.4078	233.049	177.179	40.1589	0.0815999	0.0346734	9.93816	19.0095	-47.6854	-53.246	0.389	0.322477	138.009	253.534
	112.967	268.357	135.588	45.3988	0.109687	0.0970869	50.553	24.7627	-53.9807	-54.0523	0.376163	0.312975	213.077	465.959
	95.5666	160.2	58.5355	52.0086	0.0549022	0.127245	55.889	53.8916	-55.6812	-67.0062	0.387145	0.288117	251.43	338.956
	173.984	108.266	102.232	40.226	0.0470013	0.10664	9.46273	36.7072	-48.3031	-62.35	0.439242	0.282868	186.481	134.551
	199.318	186.164	121.97	46.9491	0.0670213	0.0816399	9.54426	13.9186	-45.4781	-66.4646	0.367471	0.319508	247.197	190.4
	119.967	56.8655	21.2469	81.3412	0.0665269	0.0288062	59.5685	2.75628	-48.2076	-54.5531	0.444459	0.283461	541.097	173.727
	111.044		149.401		0.108077		49.251		-56.8438		0.362481		283.883
	41.4739		92.9761		0.0174468		27.0209		-63.1584		0.28891		212.551
	35.814		89.7559		0.058081		37.3511		-49.1695		0.328259		132.11
	185.311		71.7145		0.0669463		21.8534		-53.9212		0.366699		442.62
	347.585		36.1041		0.0424683		30.0481		-52.9958		0.458319		636.078
	187.384		61.3232		0.0504647		17.6403		-56.674		0.318169		244.093
	90.7634		94.6573		0.0237262		12.9612		-55.8227		0.320126		189.696
	119.171		88.3583		0.112161		25.479		-56.6049		0.303676		214.2
	60.6717		51.9103		0.0605607		36.6172		-69.7656		0.343741		137.868
	78.6794		61.2301		0.147296		30.2572		-64.8438		0.369382		357.559
	96.0223		59.1791		0.0906384		60.6303		-55.2469		0.28294		280.366
Mean	167.996	193.228	77.1298	60.1053	0.0765738	0.0625565	24.6636	24.8213	-51.9764	-51.3098	0.376606	0.411963	322.617	374.944
SEM	8.98904	12.1106	4.21189	3.14266	0.00469368	0.00444358	1.94829	2.11585	0.596891	0.722145	0.00687367	0.011563	14.9107	20.2104

## Sheet: 2
Fig 2d	Input Resistance (MΩ)	EPSP (mV)
	250.878	0.221245
	202.478	0.427505
	173.736	0.546875
	140.563	0.442764
	188.526	0.0600128
	219.444	3.78095
	242.539	0.681877
	243.332	0.260628
	237.681	0.659073
	136.551	1.81649
	262.703	4.05906
	246.612	5.90875
	183.46	5.11407
	160.085	0.109993
	227.707	0.349159
	227.631	0.114685
	214.057	0.324989
	150.127	0.239067
	531.466	3.30219
	428.765	2.90437
	599.814	0.318733
	107.818	0.526878
	109.381	0.269379
	121.875	0.308746
	225.105	0.262505
	194.472	0.123734
	196.012	0.170853
	134.879	0.353142
	92.2273	0.261566
	211.136	1.06032
	123.653	0.218117
	228.517	0.235626
	168.558	1.20126
	326.397	0.218117
	236.71	8.14376
	260.909	0.510307
	280.376	0.410629
	178.158	0.480003
	358.674	0.432816
	443.865	0.195625
	130.335	1.32068
	109.882	5.94278
	76.2757	2.08251
	70.6358	2.1491
	100.294	1.65811
	186.393	2.90688
	73.6643	4.54749
	128.2	1.01562
	102.523	1.77345
	126.116	1.71907
	70.5591	0.343124
	148.54	0.234695
	106.351	0.716881
	78.7034	1.32126
Mean	199.544	1.3844
SEM	15.0066	0.244598
Fig 2e	EPSP (mV)	Paired Pulse Ratio (at 20 Hz)
	0.211571	0.691284
	0.427505	1.09399
	0.342819	1.78995
	0.286865	2.07792
	0.0600128	1.0103
	3.39523	1.10568
	0.486404	1.20465
	0.161568	2.24149
	0.659073	1.74484
	1.55936	0.894465
	4.05906	1.06796
	5.90875	0.662681
	4.55906	0.677709
	0.109993	1.36527
	0.349159	0.888737
	0.114685	1.99256
	0.210312	2.0648
	0.239067	1.19906
	3.30219	0.0896016
	0.983459	0.948459
	0.318733	1.72327
	0.207497	2.60146
	0.170296	0.730299
	0.308746	1.13713
	0.23468	0.896909
	0.123734	1.326
	0.170853	1.91041
	0.353142	0.546674
	0.261566	0.315424
	1.06032	0.589428
	0.132202	0.768179
	0.235626	0.518553
	1.20126	0.536664
	0.188431	1.34571
	5.31749	2.27111
	0.510307	0.654262
	0.214996	2.14951
	0.480003	0.918998
	0.122818	2.65004
	0.195625	1.60192
	1.32068	0.545489
	5.94278	0.899311
	2.08251	1.17096
	1.66563	1.04275
	0.406563	0.778641
	2.90688	0.117436
	4.54749	0.59349
	0.373123	1.18889
	1.77345	0.584861
	1.71907	0.906176
	0.156868	2.43186
	0.18438	0.418941
	0.716881	0.597738
	0.224678	1.19027
Mean	1.1714	1.15685
SEM	0.219361	0.0873944
Fig 2g	Input Resistance (MΩ)		Capacitance (pF)		Sag Ratio		Spont. Firing (spikes/s)		AP Threshold (mV)		AP Half-width (ms)		Gain (spikes/s/nA)
	M1	M2	M1	M2	M1	M2	M1	M2	M1	M2	M1	M2	M1	M2
	221.155	250.878	27.6697	60.0907	0.04273	0.202323	45.1	11.4619	-44.0289	-48.9772	0.441065	0.403541	623.779	291.036
	261.3	202.478	33.7097	61.8966	0.0251001	0.148715	18.454	16.2262	-55.5777	-51.6504	0.384804	0.418473	192.509	193.861
	358.244	173.736	51.2493	52.2946	0.0158317	0.0826868	0	0	-57.0667	-38.9094	0.457869	0.491359	305.162	131.759
	167.204	140.563	63.4046	34.8644	0.0231607	0.101033	22.4231	11.8335	-49.2137	-48.2594	0.427846	0.322164	339.081	262.163
	325.719	188.526	57.6018	36.9545	0.0403925	0.0495631	6.72043	8.6552	-46.3719	-42.4691	0.454349	0.388017	559.112	255.653
	165.27	219.444	68.1624	105.173	0.0649297	0.0402985	14.0084	0	-59.7125	-49.9578	0.471764	0.393759	105.883	159.841
	332.601	242.539	25.1427	88.1597	0.0472086	0.102535	34.1743	0	-48.9714	-48.7148	0.365938	0.413665	125.891	150.233
	276.007	243.332	56.511	77.9828	0.0316956	0.0833733	0	0	-50.1648	-44.6833	0.419856	0.385397	343.954	203.198
	142.057	237.681	97.8653	94.3708	0.0760855	0.0548065	38.4927	0	-49.3523	-51.2859	0.474747	0.401875	214.897	265.851
	133.947	136.551	77.2299	117.395	0.0625393	0.0647189	18.9235	0	-54.5911	-51.2834	0.32417	0.576019	434.469	143.591
	469.453	262.703	36.3403	41.4985	0.0298215	0.129581	6.94605	21.1993	-48.9444	-56.2106	0.491204	0.383628	666.45	260.764
	204.061	246.612	89.1527	29.7373	0.0268715	0.133085	23.3811	56.2617	-55.6078	-51.0585	0.34229	0.44581	321.862	766.928
	153.789	183.46	118.688	80.8003	0.0321008	0.0852219	34.8432	19.8463	-47.9219	-57.7146	0.420626	0.368626	376.363	211.998
	224.682	227.631	101.35	71.0318	0.0514974	0.120769	13.2087	1.55159	-47.1375	-49.1823	0.390447	0.330866	316.358	377.59
	42.6223	214.057	92.1876	74.4746	0.0582128	0.176359	53.9084	20.8921	-44.0576	-53.1891	0.313557	0.377609	200.098	389.103
	146.971	150.127	68.7274	48.1251	0.0292935	0.0875709	37.0294	9.08082	-54.3138	-55.4312	0.302077	0.38541	203.891	360.469
	74.4863	531.466	55.4249	39.0227	0.0601447	0.0196116	48.84	0.981039	-49.5523	-44.8728	0.318417	0.626195	151.775	548.632
	205.756	428.765	50.4211	39.7109	0.0287622	0.03891	24.8011	14.1824	-49.1951	-48.2584	0.32994	0.477759	417.977	535.301
	148.563	599.814	62.838	42.3256	0.0327056	0.0224216	29.1121	2.0659	-54.0031	-44.2443	0.33718	0.724901	438.284	370.818
	171.415	107.818	91.4155	130.644	0.0657975	0.145507	0	0	-53.6094	-43.9563	0.383894	0.36408	260.542	195.589
	138.137	109.381	90.4097	52.5121	0.129355	0.0701477	21.8069	25.7069	-51.6604	-60.9547	0.320394	0.343888	230.121	223.039
	37.2542	121.875	264.957	73.3763	0.0735518	0.0712787	16.6355	6.22719	-43.8938	-44.1062	0.364862	0.363523	411.697	306.165
	113.962	225.105	52.4526	104.586	0.0701818	0.0188392	15.3413	18.2852	-49.4875	-50.3469	0.361079	0.443765	125.643	345.886
	99.8826	194.472	90.7076	83.6221	0.080165	0.113342	0	16.3901	-53.9172	-49.5104	0.325341	0.364416	432.158	296.012
	120.782	196.012	83.8069	81.8686	0.130456	0.081292	32.3625	0	-64.3297	-53.6047	0.263694	0.448811	123.87	264.403
	68.4496	134.879	142.833	75.0994	0.173066	0.197757	6.83683	12.4868	-49.4344	-49.1406	0.285442	0.419886	121.188	255.546
	60.7849	92.2273	104.649	110.878	0.0275886	0.0180301	61.0625	25.9753	-48.6075	-48.169	0.271503	0.410294	367.826	204.377
	49.77	211.136	256.34	58.9506	0.0361738	0.0591624	14.059	16.2792	-45.0258	-52.9516	0.371596	0.465952	198.159	409.871
	94.6679	123.653	59.0244	70.8414	0.0273707	0.0997256	0	24.7729	-40.8385	-51.5973	0.321246	0.32737	360.756	213.563
	244.75	228.517	51.3435	47.2784	0.0137988	0.0403676	5.78704	18.0448	-47.774	-50.2598	0.476615	0.395128	207.536	427.686
	114.7	168.558	102.123	64.7177	0.0526366	0.0468652	0	11.2417	-42.7979	-39.9156	0.444589	0.390443	12.0949	295.019
	86.266	326.397	86.8065	65.3071	0.0333454	0.0337625	0	0	-41.6414	-43.1516	0.300981	0.408013	341.494	170.2
	265.812	236.71	59.8534	70.0887	0.0987241	0.101381	0	0	-48.7177	-48.6966	0.326555	0.367165	380.214	300.858
	189.005	260.909	96.9467	57.6466	0.159663	0.0471238	13.9231	48.7706	-51.2062	-48.0755	0.346396	0.527261	344.178	407.402
	250.655	280.376	62.9778	53.0652	0.0288563	0.114093	21.939	14.9941	-51.6448	-41.2555	0.460258	0.440162	403.207	661.983
	130.028	178.158	130.54	66.4018	0.112928	0.0698605	7.8125	19.3522	-50.1344	-44.8018	0.316007	0.414857	294.155	237.527
	269.573	358.674	42.3642	37.7996	0.115583	0.0383108	7.94101	48.4066	-51.8664	-39.5527	0.389767	0.76357	306.037	244.622
	153.618	443.865	76.4945	49.966	0.102581	0.0546734	17.0467	16.1851	-50.8574	-39.9044	0.33529	0.5037	279.763	301.87
	238.125	130.335	41.8943	95.4008	0.127563	0.111721	18.4011	19.0517	-49.4094	-41.8284	0.527336	0.336361	410.44	201.94
	381.098	109.882	30.5539	115.617	0.14796	0.158285	42.9097	9.82962	-53.3206	-40.5516	0.365625	0.322185	660.353	205.422
	263.825	76.2757	57.464	104.752	0.072004	0.0855735	20.993	33.0442	-49.3413	-50.8539	0.460329	0.358787	465.01	127.69
	153.386	70.6358	67.5445	104.601	0.0566999	0.0552956	19.8931	16.7795	-55.0719	-41.125	0.420271	0.335656	213.6	126.585
	170.177	100.294	100.7	62.8526	0.0341232	0.0517929	15.0059	0	-49.4531	-40.19	0.39512	0.37823	284.269	282.769
	171.654	186.393	70.8999	65.7508	0.119155	0.0521881	28.0838	4.42935	-58.9133	-39.2428	0.310172	0.447776	369.441	390.616
	128.912	73.6643	94.4576	106.672	0.164993	0.045537	15.5972	21.1551	-53.8219	-52.2031	0.284718	0.272917	315.853	202.386
	78.4521	128.2	111.123	76.0076	0.0905219	0.073193	19.9475	13.492	-54.7292	-33.6406	0.354174	0.374615	280.133	302.356
	168.981	102.523	48.0056	108.006	0.0360569	0.0674653	15.0895	24.3631	-60.3021	-42.607	0.315202	0.277758	287.766	191.793
	302.168	126.116	23.9459	67.8665	0.0598226	0.0521391	34.7293	19.7321	-54.5564	-42.1078	0.592607	0.314867	470.343	203.117
	255.575	70.5591	45.2685	114.267	0.0884245	0.0161726	32.4873	12.2187	-54.275	-36.9688	0.321975	0.293239	384.796	168.482
	255.424	148.54	53.9513	69.3843	0.12371	0.0508615	65.6147	24.0915	-48.9083	-34.0409	0.469919	0.349977	361.687	213.979
	171.116	106.351	31.4645	61.3747	0.261886	0.146091	12.9702	43.9988	-46.343	-30.3766	0.415673	0.367666	737.358	308.911
	147.397	78.7034	88.8786	82.8659	0.128384	0.0361923	11.0033	109.393	-54.0362	-48.1336	0.282253	0.30719	356.181	165.653
	158.981		46.8549		0.0663349		28.5598		-50.538		0.39474		442.296
	189.084		57.9339		0.0659243		10.0518		-49.3813		0.473715		334.82
	298.134		53.7545		0.0314306		9.19399		-46.7375		0.469968		396.434
	210.816		81.1036		0.105551		16.7301		-51.8875		0.403153		250.021
	67.2421		62.0469		0.0765799		51.3648		-40.9031		0.373027		278.898
	114.437		119.279		0.164587		20.9979		-56.7297		0.348156		276.653
	196.16		49.9117		0.1455		30.2115		-59.7711		0.354883		449.912
	339.202		41.1694		0.0926263		19.8309		-55.8863		0.445302		645.082
	112.435		95.4195		0.0582757		0		-40.6672		0.375267		281.863
	307.259		49.2347		0.120583		20.8855		-53.6198		0.413883		336.731
	94.2072		70.3795		0.0569934		44.4669		-66.1086		0.567722		377.245
	89.6281		66.7816		0.0525684		22.2312		-58.1519		0.326259		136.274
	85.9198		28.6591		0.0080675		97.6801		-62.9771		0.386919		403.242
	197.25		40.1333		0.048395		83.9992		-57.7531		0.399955		557.983
	246.512		44.6238		0.0529983		48.7954		-40.0312		0.399842		208.687
	186.186		61.0764		0.0601349		35.0515		-47.9425		0.403573		329.427
	95.3435		82.4435		0.144992		32.5051		-54.8352		0.309068		191.864
	186.646		79.0742		0.0699911		29.7101		-50.5927		0.323191		582.288
	132.214		96.967		0.0942794		29.6234		-56.926		0.336743		390.516
	92.225		123.684		0.108471		10.2722		-51.8031		0.300716		87.5743
	92.8181		83.7769		0.138656		6.19771		-44.5094		0.353441		232.074
	104.418		48.2859		0.0537325		15.7712		-48.0875		0.305715		346.678
	152.792		58.2261		0.090433		22.1061		-55.476		0.37592		471.826
	157.217		116.188		0.137525		13.6147		-52.9844		0.435394		251.278
	144.66		73.9572		0.126496		8.82029		-51.3922		0.32921		222.316
	84.4078		177.179		0.0815999		9.93816		-47.6854		0.389		138.009
	112.967		135.588		0.109687		50.553		-53.9807		0.376163		213.077
	95.5666		58.5355		0.0549022		55.889		-55.6812		0.387145		251.43
	173.984		102.232		0.0470013		9.46273		-48.3031		0.439242		186.481
	199.318		121.97		0.0670213		9.54426		-45.4781		0.367471		247.197
	119.967		21.2469		0.0665269		59.5685		-48.2076		0.444459		541.097
	111.044		149.401		0.108077		49.251		-56.8438		0.362481		283.883
	41.4739		92.9761		0.0174468		27.0209		-63.1584		0.28891		212.551
	35.814		89.7559		0.058081		37.3511		-49.1695		0.328259		132.11
	185.311		71.7145		0.0669463		21.8534		-53.9212		0.366699		442.62
	347.585		36.1041		0.0424683		30.0481		-52.9958		0.458319		636.078
	187.384		61.3232		0.0504647		17.6403		-56.674		0.318169		244.093
	90.7634		94.6573		0.0237262		12.9612		-55.8227		0.320126		189.696
	119.171		88.3583		0.112161		25.479		-56.6049		0.303676		214.2
	60.6717		51.9103		0.0605607		36.6172		-69.7656		0.343741		137.868
	78.6794		61.2301		0.147296		30.2572		-64.8438		0.369382		357.559
	96.0223		59.1791		0.0906384		60.6303		-55.2469		0.28294		280.366
Mean	167.996	199.761	77.1298	72.8072	0.0765738	0.0801464	24.6636	16.7103	-51.9764	-46.3495	0.376606	0.407973	322.617	283.31
SEM	8.98904	15.5609	4.21189	3.50509	0.00469368	0.00642693	1.94829	2.6031	0.596891	0.88292	0.00687367	0.0134474	14.9107	18.0776

## Sheet: 3
Fig 3d	EPSC Amplitude (pA)		Onset Latency (ms)		20-80% Rise Time (ms)		Decay Tau (ms)
	M1	M2	M1	M2	M1	M2	M1	M2
	36.4412	45.3581	1.1	1.1	0.6	0.7	1.87798	8.28546
	49.7499	22.8004	1.6	1.15	0.6	0.95	5.09791	2.28894
	54.1778	37.4079	1.5	1.15	0.2	0.9	1.19343	13.39
	21.2689	105.104	1.2	1.1	0.6	1	8.28296	9.36158
	283.937	29.4565	1.1	1.15	0.3	0.95	1.15592	2.77858
	125.595	77.7548	1.5	1.15	0.9	1.75	5.78142	8.04658
	258.843	14.2722	1.3	2.15	0.9	0.15	1.77479	1.2
	146.601	18.5054	1.6	2.1	0.3	0.1	1.72816	1.33013
	208.496	16.4549	1.1	1.2	0.3	1.85	1.88881	6.58498
	28.3069	21.923	2.1	2.15	0.5	0.8	5.94168	4.51789
	59.4136	15.7653	2	2.1	0.6	1	4.95188	6.02795
	64.9903	19.3945	2	2.15	1.2	0.5	5.78352	2.09585
	34.0547	65.9183	1.2	1.75	0.6	0.4	7.49979	7.51257
	14.7723	11.3243	2.2	1.15	1.2	2.25	4.24676	6.02717
	20.6303	45.9279	1.1	1.55	0.2	0.6	0.445435	7.23198
	25.3118	31.37	1.1	2.15	1.2	0.25	0.671259	1.14102
	315.209	22.9256	1.6	2.15	0.6	0.75	9.04023	7.20904
	71.5065	16.9189	1.7	2.05	0.6	0.9	7.38579	5.80221
	36.4511	26.5297	1.2	2.1	0.6	0.65	5.08709	5.05869
	176.281	51.6916	1.6	2	0.8	0.9	5.37217	5.43161
	133.381	100.377	1.9	1.75	0.5	0.65	3.16711	5.17373
	117.843	36.4431	1.6	1.8	0.7	0.6	6.70826	18.5791
	71.3161	23.3225	1.6	1.8	0.5	0.7	7.35222	21.9378
	77.3215	27.0206	1.8	2.1	0.8	0.95	6.8859	2.06317
	54.3789	23.5256	1.5	2.15	0.5	0.75	4.35057	4.78972
	113.423	37.8691	1.1	2.15	0.4	0.55	2.90852	3.26702
	263.86	34.9878	1.7	2.15	1.2	0.85	2.04698	2.96704
	109.866	106.485	1.6	1.4	0.4	0.9	4.58144	6.03249
	205.882	17.3853	2.9	2.1	0.4	1.3	1.88215	6.72766
	154.468	10.8206	2.4	2.15	1.1	1.2	8.27771	3.9506
	70.615	10.7516	1.2	2.1	0.6	1.15	1.39518	3.62034
	87.1015	10.6078	1.7	2.1	0.5	0.5	4.53549	1
	81.5487	30.8242	1.7	1.2	0.2	0.7	2.24631	7.37177
	25.3846	78.7022	1.8	1.6	2.7	0.3	13.9555	1.21264
	33.4654	22.889	1.5	2	0.8	0.15	6.3322	1.96012
	200.733	32.8313	1.5	2.15	0.4	1.8	2.33682	5.66379
	88.9808	45.9244	1.6	2.1	0.9	0.65	4.82821	9.3196
	19.2799	75.7119	1.5	1.9	0.6	0.95	4.85723	6.01512
	38.0503	144.891	1.8	1.8	0.5	1.45	4.28593	21.7633
	284.813	73.0122	1.6	1.95	1	0.9	3.1483	7.31878
	443.8	18.6525	1.5	1.25	0.4	0.65	1.95237	3.14134
	82.5758		1.6		0.6		6.6677
	138.732		1.6		0.7		7.38176
	24.1459		1.8		0.2		0.529374
	136.182		1.6		0.6		8.68697
	121.511		1.7		0.8		6.2011
	33.236		1.4		1.2		10.2696
	238.129		1.2		0.5		4.90486
	195.58		1.6		0.9		7.56184
	71.4941		1.7		0.9		11.0723
	27.6501		1.15		0.65		4.43727
	233.832		1.5		1.05		5.82464
	16.4545		1.05		0.45		5.66525
	74.4814		1.7		0.9		3.12282
	15.3013		1.2		0.75		5.77914
	71.9043		1.45		0.7		3.73286
	44.2328		1.5		0.6		8.10885
	134.104		1.95		1.45		1.38572
	58.1252		1.2		0.65		2.2576
	96.6108		1.6		0.5		5.09615
	23.4149		2.35		1.15		5.32612
	34.8761		1.7		0.5		2.04852
	11.8663		1.35		1.1		3.66789
	19.9259		1.65		0.75		2.23757
	49.7263		1.4		0.25		12.5583
	72.5564		1.45		0.8		5.62468
	43.1198		1.75		1.1		4.7152
	41.0251		1.05		0.45		5.76916
	68.7085		1.8		0.7		4.22671
	185.505		1.2		0.75		1.32758
	97.8389		1.7		0.7		7.0204
	35.775		1.3		0.7		10.0385
	153.749		1.2		0.9		13.5759
	83.6198		1.45		0.85		10.1323
	42.9409		1.2		1.4		1.2289
	30.6436		1.35		0.6		9.58311
	18.1662		1.55		0.9		3.71149
	34.0744		1.2		0.15		1.51483
	42.6426		1.35		0.45		7.58144
	10.9427		1.25		0.85		3.13248
	53.372		1.35		0.55		9.72561
	90.8651		1.25		0.55		4.97771
	75.4209		1.4		0.45		9.96414
	23.6448		1.55		1.15		19.8829
	13.1487		2.15		1.15		10.2068
	179.558		1.65		1.35		2.65088
	86.4573		1.65		1.2		4.39692
	42.3062		1.95		0.5		3.66996
	63.4526		1.9		0.45		5.84888
	154.702		2		0.85		7.07967
Mean	93.3986	40.4838	1.55444	1.78659	0.725	0.853659	5.3928	6.22433
SEM	8.66761	4.91094	0.0350997	0.062932	0.0387077	0.0726752	0.361951	0.775817
Fig 3f	M1		M2
	EPSC Amplitude (pA)	Paired Pulse Ratio (at 20 Hz)	EPSC Amplitude (pA)	Paired Pulse Ratio (at 20 Hz)
	64.9903	1.00866	45.3581	0.840874
	34.0547	0.933498	37.4079	0.850309
	14.7723	0.755415	105.104	0.796818
	20.6303	0.602378	29.4565	0.700576
	25.3118	0.954547	77.7548	0.825786
	315.209	0.882816	14.2722	1.36877
	71.5065	0.522261	18.5054	1.97353
	36.4511	0.362966	16.4549	0.933203
	176.281	0.65115	21.923	0.604924
	133.381	0.396563	15.7653	0.966921
	117.843	0.527856	19.3945	0.359623
	71.3161	0.442013	65.9183	0.590651
	77.3215	0.999825	45.9279	0.830549
	54.3789	0.779778	31.37	0.365915
	113.423	0.620202	22.9256	0.734665
	263.86	0.146757	16.9189	0.941509
	109.866	0.733637	26.5297	0.471143
	205.882	0.682181	51.6916	0.8444
	154.468	0.500458	100.377	0.917395
	87.1015	1.00357	36.4431	0.784708
	81.5487	0.868068	23.3225	0.706942
	33.4654	0.922646	27.0206	0.411693
	200.733	0.689902	23.5256	0.987409
	88.9808	0.87004	37.8691	0.491725
	19.2799	0.853765	34.9878	0.982306
	38.0503	1.0243	106.485	0.426844
	284.813	0.545107	17.3853	0.916021
	443.8	0.754882	10.8206	0.643709
	82.5758	0.717601	10.7516	0.764395
	138.732	0.804053	10.6078	0.941181
	24.1459	0.940367	30.8242	0.934589
	136.182	0.736842	78.7022	0.473262
	121.511	1.49153	22.889	0.978936
	33.236	0.773242	32.8313	0.722397
	238.129	0.950612	45.9244	0.855096
	195.58	1.06186	75.7119	0.623282
	71.4941	1.26905
	27.6501	0.768467
	233.832	0.644701
	15.3013	2.83276
	71.9043	0.730699
	44.2328	0.690023
	58.1252	1.09925
	96.6108	0.782442
Mean	111.999	0.825653	38.5877	0.79339
SEM	14.1389	0.0592853	4.5272	0.0495328
Fig 3h	M1		M2
	NMDA Component (pA)	AMPA Component (pA)	NMDA Component (pA)	AMPA Component (pA)
	2.37899	283.937	1.42283	45.3581
	5.67643	125.595	1.10156	37.4079
	1.98457	258.843	0.618531	105.104
	5.4068	146.601	2.16289	29.4565
	5.94399	208.496	0	77.7548
	1.73595	59.4136	2.8051	19.3945
	0.513906	42.6426	0.580784	65.9183
	8.94793	10.9427	2.93511	45.9279
	0	53.372	0.962142	16.9189
	1.59815	23.6448	0.64736	26.5297
	0.239063	13.1487	2.18808	51.6916
	2.87448	179.558	2.36193	36.4431
	0.191146	86.4573	0.714252	23.3225
	0	63.4526	0.394797	27.0206
	0	154.702	2.27178	23.5256
			5.50484	37.8691
			1.79919	34.9878
			21.4242	106.485
			1.62792	17.3853
			0	30.8242
			6.81032	78.7022
			0.3228	22.889
			0.473242	32.8313
			0	45.9244
			19.0619	75.7119
			15.0156	144.891
			10.2094	73.0122
			3.62214	18.6525
Mean	2.49943	114.054	3.82281	48.2836
SEM	0.713579	22.8823	1.07984	6.01453
Fig 3i	EPSC Amplitude (pA)
	M1		M2
	Mg2+-free aCSF	+ NBQX	Mg2+-free aCSF	+ NBQX
	71.4519	4.6575	116.959	17.6681
	53.5538	4.80972	42.04	1.515
	106.168	6.08438	24.3302	10.8325
	7.69937	4.17563	19.3408	1.39437
	9.78125	1.35063
	132.016	15.6437
Mean	63.445	6.12027	50.6674	7.8525
SEM	20.556	2.00903	22.6274	3.94861

## Sheet: 4
Fig 4c	Firing Rate (spikes/s)
	M1			M2
	Pre	Stim	Post	Pre	Stim	Post
	38	48	38	15.4	16	15.8
	36	39	34	20.25	20.5	21
	11	19	4	17	17.2	17
	16.8333	18.5	17.1667	8.88889	29	7.22222
	5.33333	7.33333	4	1.4	11.6	1.5
	10.5	12	12	15.5714	17.2857	16.2857
	17.5	18	17	13	12.8571	12.8571
	31.4	33.9	28.5	3.33333	4	3.66667
	32.8333	38.3333	31	6.75	21.25	5.75
	8.8	19.5	7.9	3.33333	4	3.5
	17	18	16	5.8	23.6	4.6
	9.5	17.5	10.5	5	6.75	3
	19.5	22.25	20.25	7	8	7
	25	27	24.3333	12.6667	12.6667	12.6667
	17.6	21.2	19	9.8	9.4	9.6
	22.5	23.5	22.5	19	18.8	18
	39	45.75	41.5	9.75	12.75	8.75
	30.3333	34	31.6667	11.2857	15.8571	10.5714
	21.5	28.5	17	6.14286	7	6.42857
	21.5	22	20.5	11.4	11.2	10.6
	30.4	38.6	28.8	28.4	32.8	28.6
	20.5	39.5	22.5	8	17.4	8
	16.6667	18.6667	17.3333	5	13	9
	18	22	20.5	0	14.3333	0.666667
	15	16	15	18.5	19	16.25
	12.3333	19	11.6667	10.75	11.75	10
	24.2	34.8	21.6	15.75	19	18
	16.1667	21.6667	14.1667	12.2857	16.1429	12.1429
	11.6667	12.6667	11.3333	48.75	55	49.25
	34.6667	37.3333	35.6667	26	28.5	25
	15.25	31	14.5	24.25	29	26.25
	8	14.25	6.75	11	16.8	10.4
	19.75	24.75	21.25	6.66667	25.7778	5
	51	52.8333	52.3333	17.8333	19.1667	16.6667
	28.8333	32.3333	30	21.8	28.2	22.6
	6.66667	8.5	6	7.75	17.5	7.25
	13.25	17.5	6	21.4545	28.5455	20.9091
	11.5	15	11.5	14.25	15	13.75
	26.5	34.5	26.25	9.6	11.6	9.4
	2	27	10.3333	5.3	12.8	3
	3.5	21.5	4.5	24.3333	35.4444	22.7778
	9.33333	13.3333	9.33333	14.5	20.5	13.3333
	19	24.6667	18.3333	8.16667	17.6667	10.1667
	14	17.6667	16.3333
	34.75	49.5	30
	49	67.3333	50.3333
	19	20	19
	32.6	38.2	32.2
	4.5	6	5.5
	49	51	49.3333
	18.6667	20.6667	20
	2.8	13.4	3.2
	10.6667	14	8.66667
	9	18	6.5
	4.8	6	4.2
	35	36	32
	28.3333	31	26
	6.2	11.8	5.2
	14	18.8	13.6
	50.8333	51.3333	50.8333
	15.8333	16.5	15.5
	9.2	13	9
	5.83333	7.66667	5.66667
	1.28571	6.42857	0.142857
	17.2	18.2	17.6
	15.4	15.8	15.8
	25	25.6	24.8
	33.6667	50.1667	33.8333
	4.66667	18.1667	2.83333
	11.8	16.8	11
	8	11	6.75
	17.6	18	18.8
	25	32	21
	16.25	18.25	15.75
	7.5	15.3333	5.66667
	15.4	18.2	16.2
	8.2	17.4	9.4
	11.4286	17	11.7143
	23.6667	46	20.3333
Mean	19.0114	24.5934	18.5716	13.0956	18.2475	12.8886
SEM	1.34199	1.45861	1.35535	1.35213	1.43697	1.375
Fig 4d	Baseline Firing Rate (spikes/s)
	M1	M2
	38	15.4
	36	20.25
	11	17
	16.8333	8.88889
	5.33333	1.4
	10.5	15.5714
	17.5	13
	31.4	3.33333
	32.8333	6.75
	8.8	3.33333
	17	5.8
	9.5	5
	19.5	7
	25	12.6667
	17.6	9.8
	22.5	19
	39	9.75
	30.3333	11.2857
	21.5	6.14286
	21.5	11.4
	30.4	28.4
	20.5	8
	16.6667	5
	18	0
	15	18.5
	12.3333	10.75
	24.2	15.75
	16.1667	12.2857
	11.6667	48.75
	34.6667	26
	15.25	24.25
	8	11
	19.75	6.66667
	51	17.8333
	28.8333	21.8
	6.66667	7.75
	13.25	21.4545
	11.5	14.25
	26.5	9.6
	2	5.3
	3.5	24.3333
	9.33333	14.5
	19	8.16667
	14
	34.75
	49
	19
	32.6
	4.5
	49
	18.6667
	2.8
	10.6667
	9
	4.8
	35
	28.3333
	6.2
	14
	50.8333
	15.8333
	9.2
	5.83333
	1.28571
	17.2
	15.4
	25
	33.6667
	4.66667
	11.8
	8
	17.6
	25
	16.25
	7.5
	15.4
	8.2
	11.4286
	23.6667
Mean	19.0114	13.0956
SEM	1.34199	1.35213

## Sheet: 5
Fig 5g	Animal ID	Coordinates			Label
		AP	ML	DV	M1	M2
	901804	8490	4484	5170	1
	901804	8490	4124	5040	1
	901804	8490	3904	4860	1
	901804	8490	3764	4840	1
	901804	8490	3844	5150	1
	901804	8490	3854	4600	1
	901804	8780	4044	5230	1
	901804	8740	4154	5420	1
	901804	8870	3774	4800	1
	901804	8780	3814	5230	1
	901804	8910	4104	4600	1
	901804	8940	3734	4460	1
	901804	8870	3614	4790	1
	901804	8490	3904	5320	1
	901804	8500	3754	5370	1
	901804	8450	3714	4920	1
	901804	8460	3634	4990	1
	901804	8440	3894	4770	1
	901804	8450	3974	4930	1
	901804	8420	3854	4630	1
	901804	8510	4414	5520	1
	901804	8510	4294	5510	1
	901804	8510	4224	5490	1
	901804	8520	4414	5590	1
	901804	8510	4244	5560	1
	901804	8510	4154	5480	1
	901804	8740	4414	5260	1
	901804	8690	4524	5450	1
	901804	8700	4304	5410	1
	901804	8810	3914	5010	1
	901804	8790	4034	5090	1
	901804	8750	3984	5240	1
	901804	8760	3904	5220	1
	901804	8940	3874	4530	1
	901804	8700	4034	5430	1
	901804	8480	3860.68	5150	1
	901804	8470	3890.68	5200	1
	901804	8630	3870.68	4570	1
	901804	8620	3860.68	4610	1
	901804	8640	3740.68	4490	1
	901804	8980	4210.68	5110	1
	901804	8640	4160.68	5190	1
	901804	8620	3970.68	5210	1
	901804	8600	3990.68	5310	1
	901804	8580	3850.68	5350	1
	901804	8730	4000.68	4780	1
	901804	8780	4100.68	4620	1
	901804	8790	3990.68	4520	1
	901804	8700	3980.68	4920	1
	901804	8760	3990.68	4680	1
	901804	8750	3980.68	4700	1
	901804	8760	3970.68	4640	1
	901804	8700	3830.68	4850	1
	901804	8570	4510.68	5540	1
	901804	8610	3790.68	4900	1
	901804	8480	4420.68	5590	1
	901804	8720	4094	4610	1
	901804	8700	3964	4650	1
	901804	8680	3884	4730	1
	901804	8730	3934	4540	1
	901804	8730	3844	4520	1
	901804	8640	3704	4880	1
	901804	8740	3564	4430	1
	901804	8560	3924	5210	1
	901804	8510	3924	5420	1
	901804	8550	4064	5290	1
	901804	8490	4334	5590	1
	901804	8490	4554	5630	1
	901804	8710	3484	4540	1
	901804	8660	3484	4730	1
	901804	8720	3694	4530	1
	901804	8650	3774	4840	1
	901804	8510	4004	5430	1
	901804	8580	4044	5180	1
	901804	8970	3904	4670	1
	901804	8960	3814	4690	1
	901804	8910	3864	4910	1
	901804	8950	4084	4760	1
	901804	8210	4064	5110	1
	901804	8210	3844	5090	1
	901804	8130	3834	5400	1
	901804	8190	4284	5260	1
	901804	8350	3874	5210	1
	901804	8350	3774	5160	1
	901804	8030	4284	5400	1
	901804	8060	4034	5440	1
	901804	8060	4074	5440	1
	901804	8050	3874	5420	1
	901804	8080	3524	5200	1
	901804	8060	4434	5510	1
	901804	8400	3920.68	5010	1
	901804	8400	4000.68	4980	1
	901804	8370	3980.68	5120	1
	901804	8420	3870.68	4940	1
	901804	8170	3894	5530	1
	901804	8020	3890.68	5480	1
	901804	8040	4050.68	5430	1
	901804	8130	3640.68	4970	1
	901804	8810	3984	5260	1
	901804	9000	3704	4510	1
	901804	8760	3740.68	4510	1
	901804	8640	4280.68	5160	1
	901804	8200	3960.68	5410	1
	901804	8320	3680.68	4960	1
	901804	8210	4110.68	5350	1
	901804	7830	3844	5060	1
	901805	7800	4280.68	5480	1
	901805	7800	3800.68	5480	1
	901805	7720	3960.68	5530	1
	901805	8690	3600.68	5090	1
	901805	8570	4220.68	5500	1
	901805	8790	3874	4470	1
	901805	8630	3614	5030	1
	901805	8620	3574	5040	1
	901805	8690	4184	4830	1
	901805	8630	4144	5010	1
	901805	8630	3834	5030	1
	901805	8700	3604	4800	1
	901805	8450	4364	5630	1
	901805	8430	4364	5670	1
	901805	8510	4264	5430	1
	901805	8550	4154	5280	1
	901805	8530	4094	5340	1
	901805	8560	3754	5240	1
	901805	8410	3760.68	4970	1
	901805	8300	3970.68	5350	1
	901805	8420	4150.68	4960	1
	901805	8160	4530.68	5820	1
	901805	7950	3600.68	5230	1
	901805	7860	3950.68	5530	1
	901805	7910	3890.68	5350	1
	901805	8440	4080.68	5270	1
	901805	8400	4210.68	5420	1
	901805	8490	3660.68	5110	1
	901805	8430	3490.68	4970	1
	901805	8370	3630.68	5190	1
	901805	8340	3850.68	5300	1
	901805	8270	4100.68	5520	1
	901805	8310	4190.68	5380	1
	901805	8640	3624	4750	1
	901805	8670	3584	4660	1
	901805	8740	3734	4410	1
	901805	8570	3754	4970	1
	901805	8640	3724	4750	1
	901805	8510	3724	5190	1
	901805	8500	3724	5230	1
	901805	8540	4204	5070	1
	901805	8490	4024	5260	1
	901805	8210	3760.68	5320	1
	901805	8180	3810.68	5420	1
	901805	8260	3550.68	5150	1
	901805	8350	3450.68	4850	1
	901805	8410	3560.68	4660	1
	901805	8070	4420.68	5770	1
	901805	8110	3740.68	5240	1
	901805	8070	3810.68	5370	1
	901805	8050	4000.68	5440	1
	901805	8250	3850.68	4800	1
	901805	8690	4200.68	5100	1
	901805	8650	4000.68	5210	1
	901805	8680	3690.68	5120	1
	901805	8600	3800.68	5400	1
	901805	8860	3640.68	4530	1
	901805	8690	4110.68	4800	1
	901805	8700	3930.68	4740	1
	901805	8700	3830.68	4710	1
	901805	8540	3930.68	5430	1
	901805	8610	3730.68	5090	1
	901805	8190	3630.68	5290	1
	901805	8240	3660.68	5080	1
	901805	8110	4040.68	5630	1
	931680	7990	3680.68	5310	1
	931680	7980	3730.68	5400	1
	931680	8020	3900.68	5260	1
	931680	8000	3990.68	5350	1
	931680	8000	3990.68	5360	1
	931680	7960	3920.68	5230	1
	931680	7940	4040.68	5340	1
	931680	7930	4090.68	5410	1
	931680	7950	4090.68	5290	1
	931680	7980	4080.68	5180	1
	931680	7910	4140.68	5490	1
	931680	8160	3950.68	5480	1
	931680	8160	4000.68	5490	1
	931680	8150	4090.68	5640	1
	931680	8170	4030.68	5450	1
	931680	8210	3620.68	4810	1
	931680	8220	3830.68	4870	1
	931680	8210	3950.68	4990	1
	931680	8210	4360.68	5220	1
	931680	8200	4580.68	5450	1
	931680	7890	3980.68	5150	1
	931680	7830	4150.68	5740	1
	931680	8140	4030.68	5020	1
	931680	8130	4130.68	5190	1
	931680	8090	4340.68	5740	1
	931680	8630	4270.68	5100	1
	931680	8640	4220.68	4970	1
	931680	8650	4210.68	4900	1
	931680	8590	4430.68	5600	1
	931680	8600	4540.68	5570	1
	931680	8620	4820.68	5550	1
	931680	8320	3870.68	4880	1
	931680	8310	4150.68	5160	1
	931680	8290	4270.68	5410	1
	931680	8280	4250.68	5500	1
	931680	8310	4310.68	5200	1
	931680	8290	4640.68	5570	1
	931680	8300	4730.68	5560	1
	931680	8310	4740.68	5490	1
	931680	8380	3980.68	5620	1
	931680	8390	4150.68	5670	1
	931680	8430	3990.68	5230	1
	931680	8440	4120.68	5170	1
	931680	8450	3930.68	5040	1
	931680	7980	3790.68	5240	1
	931680	7980	4140.68	5500	1
	931680	8430	3610.68	4800	1
	931680	8410	4450.68	5500	1
	931680	8140	3850.68	5220	1
	931680	8120	3810.68	5310	1
	931680	8100	3710.68	5380	1
	931680	8170	3750.68	5010	1
	931680	8060	4280.68	5780	1
	931680	8150	3630.68	5070	1
	931680	8250	4600.68	5650	1
	931680	8220	4550.68	5760	1
	931680	8250	4430.68	5580	1
	931680	8220	4240.68	5650	1
	931680	8290	4020.68	5220	1
	931680	8250	4730.68	5710	1
	931680	8350	3600.68	4730	1
	931680	8370	4060.68	4820	1
	931680	8600	3970.68	4820	1
	931680	8570	4070.68	5030	1
	931680	8550	4250.68	5180	1
	931680	8570	4260.68	5090	1
	931680	8560	4350.68	5170	1
	931680	8560	4410.68	5180	1
	931680	8560	4490.68	5250	1
	931680	8550	4750.68	5350	1
	931680	8560	4450.68	5190	1
	931680	8650	3850.68	4520	1
	931680	8530	4290.68	4820	1
	931680	8490	4200.68	5010	1
	931680	8450	4130.68	5210	1
	931680	8450	4410.68	5320	1
	931680	8410	4440.68	5520	1
	931680	8420	4440.68	5480	1
	931680	8450	4480.68	5310	1
	931680	8460	4460.68	5290	1
	931680	8400	4640.68	5640	1
	931680	8820	4360.68	5080	1
	931680	8840	4380.68	4970	1
	931680	8770	4260.68	5310	1
	931680	8770	4540.68	5390	1
	931680	8770	4620.68	5420	1
	931680	8780	4630.68	5360	1
	931680	8850	4150.68	4820	1
	931680	8630	3650.68	4690	1
	931680	8600	3920.68	4980	1
	931680	8600	3850.68	4950	1
	931680	8570	4580.68	5370	1
	931680	8530	4450.68	5560	1
	931680	8590	4030.68	5040	1
	931680	8620	4290.68	5010	1
	931680	8920	4260.68	4790	1
	931680	8800	4400.68	5070	1
	931680	8790	4400.68	5100	1
	931680	8730	4730.68	5520	1
	931680	8820	4110.68	4640	1
	931680	8780	4070.68	4850	1
	931680	8780	4160.68	4880	1
	931680	8720	4390.68	5240	1
	931680	8720	4650.68	5290	1
	931680	8700	4550.68	5390	1
	931680	8910	4250.68	4840	1
	931680	8890	4160.68	4910	1
	901804	8490	4294	5260		1
	901804	8490	4354	5650		1
	901804	8490	3934	5060		1
	901804	8490	3904	5310		1
	901804	8490	3764	4530		1
	901804	8830	4244	5020		1
	901804	8910	3534	4610		1
	901804	8490	4204	5300		1
	901804	8490	4184	5270		1
	901804	8500	3934	5390		1
	901804	8770	4004	5160		1
	901804	8400	4510.68	5630		1
	901804	8420	3700.68	5390		1
	901804	8480	3690.68	5120		1
	901804	8600	4140.68	5360		1
	901804	8660	3890.68	5040		1
	901804	8650	4500.68	5230		1
	901804	8570	4260.68	5510		1
	901804	8610	3714	5000		1
	901804	8530	4024	5360		1
	901804	8910	4364	4970		1
	901804	8910	4354	4980		1
	901804	8900	4354	5010		1
	901804	8910	4274	4960		1
	901804	8950	4174	4800		1
	901804	8850	4024	5160		1
	901804	8910	4304	4960		1
	901804	8060	4564	5820		1
	901804	8100	4574	5680		1
	901804	8180	4434	5330		1
	901804	8290	3734	4760		1
	901804	8300	4454	5540		1
	901804	8300	4414	5510		1
	901804	8310	4414	5500		1
	901804	8310	4404	5490		1
	901804	7940	4034	5750		1
	901804	8000	4304	5750		1
	901804	7980	4014	5750		1
	901804	8050	4414	5560		1
	901804	8240	4730.68	5520		1
	901804	8160	4694	5770		1
	901804	8850	4274	5060		1
	901804	8740	3840.68	4630		1
	901804	8670	4270.68	5030		1
	901804	8550	4370.68	5570		1
	901804	7960	3954	5330		1
	901804	7920	4264	5600		1
	901804	8240	4140.68	5220		1
	901805	8750	3530.68	4900		1
	901805	8690	3670.68	5070		1
	901805	8650	3700.68	5210		1
	901805	8680	3900.68	5130		1
	901805	8710	4160.68	5010		1
	901805	8670	4150.68	5140		1
	901805	8790	3624	4500		1
	901805	8820	3674	4370		1
	901805	8380	3960.68	5100		1
	901805	8240	4030.68	5560		1
	901805	8300	4280.68	5340		1
	901805	8220	4640.68	5630		1
	901805	8270	4730.68	5460		1
	901805	8530	3580.68	5000		1
	901805	8290	3830.68	5460		1
	901805	8340	4190.68	5290		1
	901805	8520	3520.68	4670		1
	901805	8560	3780.68	4560		1
	901805	8600	3474	4890		1
	901805	8500	3554	5210		1
	901805	8730	3644	4460		1
	901805	8740	3834	4430		1
	901805	8380	3460.68	4760		1
	901805	8270	3510.68	5120		1
	901805	8160	3830.68	5490		1
	901805	8150	3930.68	5510		1
	901805	8040	4120.68	5500		1
	901805	8010	4200.68	5580		1
	901805	8040	4130.68	5480		1
	901805	8090	4020.68	5320		1
	901805	8100	3900.68	5290		1
	901805	8690	3660.68	5100		1
	901805	8540	4600.68	5600		1
	901805	8580	4650.68	5460		1
	901805	8590	4300.68	5410		1
	901805	8560	4090.68	5530		1
	901805	8540	4630.68	5460		1
	901805	8560	3820.68	5330		1
	901805	8130	4630.68	5610		1
	901805	8080	4470.68	5780		1
	901805	8130	4120.68	5580		1
	901805	8110	4110.68	5630		1
	901805	8080	4300.68	5790		1
	901805	8210	3880.68	5200		1
	931680	7980	3930.68	5460		1
	931680	7970	4110.68	5550		1
	931680	7970	4120.68	5530		1
	931680	8050	3610.68	5010		1
	931680	7850	4220.68	5770		1
	931680	8170	4350.68	5590		1
	931680	8160	4340.68	5680		1
	931680	8160	4310.68	5710		1
	931680	8170	4470.68	5680		1
	931680	7850	4410.68	5780		1
	931680	8090	4430.68	5750		1
	931680	8120	4620.68	5600		1
	931680	8140	4470.68	5350		1
	931680	8130	4380.68	5320		1
	931680	8630	4220.68	5110		1
	931680	8610	4230.68	5250		1
	931680	8610	4650.68	5520		1
	931680	8620	4560.68	5410		1
	931680	8610	4690.68	5530		1
	931680	8280	4640.68	5650		1
	931680	8280	4600.68	5640		1
	931680	8450	3960.68	4980		1
	931680	8420	4130.68	5410		1
	931680	8410	4410.68	5610		1
	931680	8450	4370.68	5280		1
	931680	8440	4440.68	5430		1
	931680	7960	4370.68	5790		1
	931680	7990	4370.68	5520		1
	931680	7980	4540.68	5750		1
	931680	8380	4070.68	5530		1
	931680	8410	4230.68	5330		1
	931680	8380	4300.68	5680		1
	931680	8410	4450.68	5530		1
	931680	8430	3820.68	4940		1
	931680	8130	4080.68	5370		1
	931680	8120	4430.68	5510		1
	931680	8160	4100.68	5220		1
	931680	8180	4080.68	5080		1
	931680	8250	4000.68	5430		1
	931680	8220	4450.68	5740		1
	931680	8230	4620.68	5740		1
	931680	8570	4520.68	5200		1
	931680	8530	4670.68	5470		1
	931680	8530	4880.68	5500		1
	931680	8570	4210.68	5050		1
	931680	8570	4180.68	5050		1
	931680	8420	4780.68	5610		1
	931680	8400	4670.68	5670		1
	931680	8450	4900.68	5500		1
	931680	8400	4790.68	5700		1
	931680	8440	4810.68	5510		1
	931680	8430	4150.68	5340		1
	931680	8430	4200.68	5340		1
	931680	8400	4190.68	5510		1
	931680	8390	4290.68	5590		1
	931680	8390	4500.68	5640		1
	931680	8780	4450.68	5320		1
	931680	8550	4550.68	5440		1
	931680	8540	4550.68	5520		1
	931680	8550	4580.68	5480		1
	931680	8540	4510.68	5490		1
	931680	8830	4410.68	5310		1
	931680	8800	4370.68	5460		1
	931680	8720	4560.68	5530		1
	931680	8710	4620.68	5570		1
	931680	8720	4670.68	5540		1
	931680	8740	4440.68	5110		1
	931680	8720	4520.68	5230		1
	931680	8850	4420.68	5160		1
	931680	8890	4330.68	4940		1
	931680	8900	4360.68	4910		1

## Sheet: 6
Fig 6g	M1 Displacement (m/min)
	Con/Fon-hM4Di		control
	saline	CNO	saline	CNO
	2.61801	1.71967	1.52686	2.11773
	2.51779	1.8588	1.3424	1.639
	2.2335	1.16452	0.947657	2.16779
	3.29472	2.0117	1.83316	2.21675
	2.45439	2.55153	2.47281	2.68567
	3.12151	1.80011	2.81365	1.97022
	2.92901	3.0797	2.35355	2.15536
	1.58779	1.26529	1.99114	1.66567
	2.07426	2.17768	2.07039	1.43028
	2.17297	2.06916	2.57496	3.2812
	2.63422	2.54555	2.66191	1.68969
	2.23422	1.92701	1.64261	1.57255
	2.58729	0.897702
Mean	2.4969	1.92834	2.01926	2.04933
SEM	0.126737	0.166679	0.167403	0.15181
Fig 6h	M1 % Time Mobile
	Con/Fon-hM4Di		control
	saline	CNO	saline	CNO
	46.3064	25.4028	31.0071	46.7033
	62.5792	48.0877	28.8824	41.4831
	51.7634	25.6605	18.3086	45.0727
	51.21	43.9128	38.8691	49.5024
	54.3879	48.4559	53.4962	56.9993
	53.9412	43.7207	66.3361	48.5306
	62.5818	61.4369	50.4726	46.285
	35.4768	23.8102	46.1759	40.0053
	46.6651	48.5091	54.1128	36.9182
	41.5038	44.8878	61.354	69.6382
	53.4647	57.1471	68.9825	47.1615
	51.4893	46.0046	38.4731	39.2831
	52.8797	17.1892
Mean	51.0961	41.0943	46.3725	47.2986
SEM	2.07344	3.78726	4.53104	2.55975
Fig 6i	M1 Locomotor Bouts (bouts/min)
	Con/Fon-hM4Di		control
	saline	CNO	saline	CNO
	7.5203	4.46677	5.89058	9.28607
	11.8003	7.78685	6.19051	8.48699
	8.66686	5.12456	3.79418	7.48827
	7.46683	8.38547	9.68483	10.883
	10.4669	9.38415	8.4867	6.78959
	9.80022	9.51705	11.5819	9.68483
	10.5153	9.60021	10.5838	9.78695
	8.48727	5.39173	12.8803	11.0959
	9.48546	8.48642	13.1877	10.8946
	8.7874	9.38561	11.6887	9.29442
	7.78806	7.88764	13.0891	11.1877
	10.883	10.3837	9.68902	9.29442
	8.68899	2.79553
Mean	9.25822	7.58429	9.72893	9.51439
SEM	0.37867	0.656419	0.892777	0.407473
Fig 6k	M2 Displacement (m/min)
	Con/Fon-hM4Di		control
	saline	CNO	saline	CNO
	2.29436	2.53598	1.82034	1.832
	2.34559	2.69191	2.12601	2.72164
	1.93996	2.99409	1.98801	1.64111
	2.41177	2.70936	1.32334	0.998006
	1.27837	2.02816	1.69151	1.74556
	1.83868	2.17789	3.0282	2.76864
	1.34724	1.99763	2.01513	1.5205
	1.3008	2.34573	2.36383	1.66138
			3.13647	1.70983
			1.59502	2.61608
			2.41747	2.25676
Mean	1.8446	2.43509	2.13685	1.95196
SEM	0.171536	0.126416	0.17096	0.170193
Fig 6l	M2 % Time Mobile
	Con/Fon-hM4Di		control
	saline	CNO	saline	CNO
	59.3937	60.211	45.2865	50.1532
	51.8758	56.9812	47.532	56.3883
	40.4979	68.3885	41.7812	41.4983
	55.418	60.8043	30.6763	22.0562
	29.4572	48.1882	38.3957	39.5061
	44.9932	54.4177	60.4887	60.2971
	26.4253	46.9413	52.5949	43.3814
	29.8665	59.7103	60.998	45.8127
			69.1324	42.0893
			40.1312	63.6612
			58.6442	58.2609
Mean	42.2409	56.9553	49.6056	47.555
SEM	4.50789	2.49035	3.53949	3.59691
Fig 6m	M2 Locomotor Bouts (bouts/min)
	Con/Fon-hM4Di		control
	saline	CNO	saline	CNO
	12.7291	11.0849	12.9913	11.59
	9.68676	9.88517	8.68697	6.29015
	7.28882	11.6821	8.08733	10.5834
	10.6861	9.98702	7.38867	4.29342
	7.49251	8.59255	9.58562	6.5899
	10.8895	8.892	9.98768	7.79273
	6.49394	10.6897	11.7921	10.39
	8.09272	11.3886	9.52092	9.88978
			12.2898	9.19112
			9.99034	11.0874
			10.2931	12.2889
Mean	9.16993	10.2752	10.0558	9.08971
SEM	0.766067	0.401472	0.522732	0.761712

## Sheet: Statistics
Figure	Panel	Comparison	Specification	Sample size	Test	Statistic	p
1	e	EPSP amplitude; Gabazine vs. Gabazine + TTX		9	two-sided Wilcoxon signed-rank test	0	0.00390625
		EPSP amplitude; Gabazine + TTX vs. Gabazine + TTX & 4-AP		9	two-sided Wilcoxon signed-rank test	0	0.00390625
	f	EPSP amplitude; Gabazine vs. Gabazine + NBQX & D-APV		8	two-tailed paired T test	2.9397	0.0217226
	g	Input Resistance vs. EPSP amplitude	Linear Regression (y = 0.003095*X + 1.0799504)	94	R^2	0.0280883	0.106397
	h	EPSP amplitude vs. Paired Pulse Ratio	Linear Regression (y = -0.09706836*X +1.2661871)	94	R^2	0.0738602	0.00805526
	j	Responding vs. Non-responding Neurons	Input Resistance	94, 83	two-sided Mann-Whitney U	3490	0.227557
		Responding vs. Non-responding Neurons	Capacitance	94, 83	two-sided Mann-Whitney U	5065	0.000625886
		Responding vs. Non-responding Neurons	Sag Ratio	94, 83	two-sided Mann-Whitney U	4649	0.0279992
		Responding vs. Non-responding Neurons	Spont. Firing	94, 83	two-sided Mann-Whitney U	3871	0.930876
		Responding vs. Non-responding Neurons	AP Threshold	94, 83	two-sided Mann-Whitney U	3536	0.283964
		Responding vs. Non-responding Neurons	AP Half-Width	94, 83	two-sided Mann-Whitney U	3172	0.0322381
		Responding vs. Non-responding Neurons	Gain	94, 83	two-sided Mann-Whitney U	3302	0.0785249
2	d	Input Resistance vs. EPSP amplitude	Linear Regression (y = 0.0001234573*X + 1.359763514)	52	R^2	<0.00001	0.95665
	e	EPSP amplitude vs. Paired Pulse Ratio	Linear Regression (y = 0.0001234573*X + 1.359763514)	52	R^2	0.0287935	0.219943
	g	M1 Responding vs. M2 Responding Neurons	Input Resistance	94, 52	two-sided Mann-Whitney U	2056	0.113291
		M1 Responding vs. M2 Responding Neurons	Capacitance	94, 52	two-sided Mann-Whitney U	2423	0.933234
		M1 Responding vs. M2 Responding Neurons	Sag Ratio	94, 52	two-sided Mann-Whitney U	2343	0.681287
		M1 Responding vs. M2 Responding Neurons	Spont. Firing	94, 52	two-sided Mann-Whitney U	3172.5	0.00289289
		M1 Responding vs. M2 Responding Neurons	AP Threshold	94, 52	two-sided Mann-Whitney U	1284	<0.00001
		M1 Responding vs. M2 Responding Neurons	AP Half-Width	94, 52	two-sided Mann-Whitney U	1978	0.0571279
		M1 Responding vs. M2 Responding Neurons	Gain	94, 52	two-sided Mann-Whitney U	2917	0.0534908
3	d	M1 vs. M2	EPSC Amplitude	90, 41	two-sided Mann-Whitney U	2717	<0.00001
		M1 vs. M2	Onset Latency	90, 41	two-sided Mann-Whitney U	1157.5	0.000630694
		M1 vs. M2	20-80% Rise Time	90, 41	two-sided Mann-Whitney U	1483	0.0725447
		M1 vs. M2	Tau	90, 41	two-sided Mann-Whitney U	1732	0.576573
	f	EPSC Amplitude vs Paired Pulse Ratio	M1, Linear Regression (y = -0.00103*X + 0.941777)	44	R^2	0.0611438	0.10561
		EPSC Amplitude vs Paired Pulse Ratio	M2, Linear Regression (y = -0.00269*X +0.897289)	36	R^2	0.0605618	0.147951
	j	Mg2+-free aCSF vs Mg2+-free aCSF + NBQX	M1	6	two-sided Wilcoxon signed-rank test	0	0.03125
		Mg2+-free aCSF vs Mg2+-free aCSF + NBQX	M2	4	two-sided Wilcoxon signed-rank test	0	0.125
4	c	Pre vs. Stim Binned Firing	M1	79	two-sided Wilcoxon signed-rank test	0	<0.00001
		Pre vs. Stim Binned Firing	M2	43	two-sided Wilcoxon signed-rank test	13.5	<0.00001
	d	M1 vs. M2 Baseline Firing Rate		79, 43	two-sided Mann-Whitney U	2217	0.00545604
6	g	M1-Con/Fon-hM4Di; Saline vs. CNO	Displacement	13	two-tailed paired T test	3.27961	0.00658487
		M1-control; Saline vs. CNO	Displacement	12	two-tailed paired T test	-0.15731	0.877851
	h	M1-Con/Fon-hM4Di; Saline vs. CNO	% Time Mobile	13	two-tailed paired T test	3.03836	0.0103053
		M1-control; Saline vs. CNO	% Time Mobile	12	two-tailed paired T test	-0.214935	0.833751
	i	M1-Con/Fon-hM4Di; Saline vs. CNO	Locomotor Bouts	13	two-tailed paired T test	2.9445	0.0122689
		M1-control; Saline vs. CNO	Locomotor Bouts	12	two-tailed paired T test	0.328239	0.748894
	k	M2-Con/Fon-hM4Di; Saline vs. CNO	Displacement	8	two-tailed paired T test	-5.00112	0.00156331
		M2-control; Saline vs. CNO	Displacement	11	two-tailed paired T test	0.955694	0.361759
	l	M2-Con/Fon-hM4Di; Saline vs. CNO	% Time Mobile	8	two-tailed paired T test	-3.7707	0.00697651
		M2-control; Saline vs. CNO	% Time Mobile	11	two-tailed paired T test	0.516757	0.61656
	m	M2-Con/Fon-hM4Di; Saline vs. CNO	Locomotor Bouts	8	two-tailed paired T test	-1.21395	0.264129
		M2-control; Saline vs. CNO	Locomotor Bouts	11	two-tailed paired T test	1.52866	0.157342

## Sheet: Supp2
Suppl. Fig 3b		Intersections by individual cell
	Distance from Soma (µm)	GABAergic																								Mean	SEM		Dopaminergic			Mean	SEM
	0	2	4	2	5	2	3	4	4	4	4	4	3	3	2	4	3	4	4	4	2	2	3	3	3	3.25	0.175594		6	5	4	5	0.408248
	5	2	4	2	6	2	3	4	4	4	4	4	3	3	2	4	3	4	4	4	2	2	3	3	3	3.29167	0.195612		6	5	4	5	0.408248
	10	2	4	2	6	2	3	5	5	4	4	4	3	3	2	5	3	4	4	5	2	2	3	5	3	3.54167	0.237902		6	5	4	5	0.408248
	15	2	4	2	6	2	3	5	6	5	4	4	4	3	3	5	3	4	4	6	2	2	3	5	4	3.79167	0.258064		6	5	5	5.33333	0.235702
	20	3	5	2	7	2	3	6	6	5	4	5	4	3	4	5	3	5	4	7	2	3	3	6	4	4.20833	0.294274		6	5	6	5.66667	0.235702
	25	2	5	3	8	3	4	6	8	5	4	5	5	3	3	5	3	5	4	7	3	3	5	6	4	4.54167	0.316118		6	6	7	6.33333	0.235702
	30	4	5	3	8	4	4	7	7	7	5	5	7	3	4	5	4	5	4	5	3	3	5	6	4	4.875	0.284678		6	6	8	6.66667	0.471405
	35	4	6	3	9	6	4	7	6	7	6	5	7	3	5	5	4	5	5	3	3	4	5	7	5	5.16667	0.303681		5	7	7	6.33333	0.471405
	40	5	7	3	8	6	4	6	7	7	7	5	7	3	5	5	5	5	5	3	3	5	5	7	5	5.33333	0.286744		6	7	7	6.66667	0.235702
	45	6	6	3	8	6	5	7	7	6	7	5	7	3	5	5	5	5	7	3	3	6	5	6	5	5.45833	0.276762		5	7	7	6.33333	0.471405
	50	6	6	3	8	7	5	6	7	5	9	6	8	3	4	5	5	5	6	3	4	6	5	6	5	5.54167	0.305391		5	7	7	6.33333	0.471405
	55	6	5	3	7	7	5	6	7	5	10	7	7	3	4	5	5	4	5	3	4	6	6	6	6	5.5	0.316228		6	7	6	6.33333	0.235702
	60	6	5	3	7	7	5	6	8	6	10	8	8	3	3	5	5	4	5	3	4	5	5	4	6	5.45833	0.360459		6	7	5	6	0.408248
	65	6	5	3	8	7	5	6	9	5	10	7	8	3	3	5	5	4	6	3	4	5	5	5	6	5.54167	0.369591		8	8	5	7	0.707107
	70	6	4	4	8	7	5	6	9	4	9	7	7	3	3	5	5	4	6	4	5	5	5	4	7	5.5	0.33665		9	8	4	7	1.08012
	75	6	4	4	8	8	6	6	6	3	9	7	7	3	3	5	5	4	7	4	5	4	5	3	8	5.41667	0.355512		9	8	4	7	1.08012
	80	6	5	4	8	7	6	6	6	2	8	8	7	3	4	5	4	4	6	4	6	4	5	3	7	5.33333	0.329983		8	8	4	6.66667	0.942809
	85	7	6	4	8	7	6	6	4	2	8	7	7	3	4	5	4	4	6	4	6	2	5	3	7	5.20833	0.35109		8	8	5	7	0.707107
	90	7	6	4	9	6	6	6	4	2	7	7	7	3	4	4	4	3	7	5	6	2	5	3	7	5.16667	0.363624		7	7	5	6.33333	0.471405
	95	7	5	5	7	6	6	6	5	2	6	6	7	3	3	4	4	3	7	5	6	2	5	3	8	5.04167	0.334062		6	7	4	5.66667	0.62361
	100	7	5	5	7	6	6	6	5	2	5	6	7	3	3	4	4	3	7	5	3	2	4	3	8	4.83333	0.339935		7	7	4	6	0.707107
	105	7	3	6	5	6	6	6	5	2	5	6	7	3	3	4	4	3	7	5	3	2	5	3	8	4.75	0.337886		7	7	5	6.33333	0.471405
	110	5	2	6	5	6	6	6	5	2	5	5	7	3	5	4	4	3	6	5	3	2	5	3	8	4.625	0.315238		7	7	4	6	0.707107
	115	5	2	6	5	6	6	7	4	2	5	5	7	3	4	4	4	3	6	5	3	2	5	3	8	4.58333	0.326173		7	7	3	5.66667	0.942809
	120	5	2	6	5	6	6	6	4	2	5	5	7	3	4	4	5	3	6	5	3	3	5	3	7	4.58333	0.288194		6	7	2	5	1.08012
	125	5	2	6	5	6	7	6	4	2	4	5	6	3	5	4	3	3	7	5	2	3	5	3	7	4.5	0.316228		6	5	3	4.66667	0.62361
	130	5	2	6	4	6	7	6	4	2	4	5	6	3	5	4	3	4	7	5	2	3	4	3	5	4.375	0.293329		5	4	4	4.33333	0.235702
	135	5	2	5	4	6	7	5	4	2	3	5	6	3	4	4	3	4	7	5	2	3	4	4	5	4.25	0.278388		5	4	4	4.33333	0.235702
	140	5	2	5	4	6	7	5	4	2	4	4	5	3	3	4	3	4	7	5	2	3	4	4	5	4.16667	0.268742		5	4	3	4	0.408248
	145	5	2	5	4	5	7	6	3	2	4	4	5	5	3	4	3	4	7	5	2	3	4	4	4	4.16667	0.268742		5	4	2	3.66667	0.62361
	150	4	2	5	4	5	7	5	3	2	4	4	5	5	4	4	3	4	7	5	2	2	4	4	4	4.08333	0.26405		5	3	1	3	0.816497
	155	3	2	5	4	5	7	5	3	2	2	4	5	4	3	4	4	4	7	5	2	2	4	4	3	3.875	0.278762		6	3	1	3.33333	1.0274
	160	2	2	5	4	5	7	5	3	2	3	4	5	4	2	4	4	3	7	5	3	2	4	2	3	3.75	0.290115		6	3	1	3.33333	1.0274
	165	2	2	5	3	5	7	5	3	2	3	4	5	4	2	4	4	3	7	5	3	2	4	1	3	3.66667	0.303681		6	3	1	3.33333	1.0274
	170	2	2	5	3	5	7	5	3	2	3	4	5	4	2	4	5	3	7	5	3	2	5	1	3	3.75	0.31225		6	3	1	3.33333	1.0274
	175	2	2	5	3	5	7	5	3	2	3	4	5	4	2	4	5	3	6	5	3	1	7	1	3	3.75	0.332916		6	3	1	3.33333	1.0274
	180	2	2	5	3	4	7	5	3	2	3	4	6	4	2	3	6	5	7	4	3	1	7	1	2	3.79167	0.365053		6	3	1	3.33333	1.0274
	185	2	2	4	2	4	7	5	3	2	3	4	5	3	2	3	7	6	6	4	2	1	7	0	2	3.58333	0.38694		5	2	0	2.33333	1.0274
	190	2	2	4	2	4	7	5	3	2	3	4	5	4	2	3	7	8	6	4	2	1	6	0	2	3.66667	0.402768		4	2	0	2	0.816497
	195	2	2	4	2	4	7	6	3	2	3	4	5	4	3	3	7	8	6	4	2	1	6	0	2	3.75	0.405175		4	1	0	1.66667	0.849837
	200	2	2	4	2	4	6	6	3	2	3	4	5	4	3	3	6	7	6	4	2	1	5	0	2	3.58333	0.355512		4	1	0	1.66667	0.849837
	205	2	2	4	2	4	5	6	3	2	3	4	5	4	2	4	7	5	7	3	2	1	6	0	2	3.54167	0.365053		4	1	0	1.66667	0.849837
	210	1	2	4	1	4	4	6	3	2	3	4	5	4	2	4	7	5	6	3	2	1	3	0	2	3.25	0.347611		3	1	0	1.33333	0.62361
	215	1	2	4	1	4	4	6	3	2	3	4	5	4	2	5	7	4	6	3	2	1	3	0	2	3.25	0.347611		3	1	0	1.33333	0.62361
	220	1	2	4	1	4	4	6	3	2	3	4	5	4	2	5	7	4	6	3	2	1	3	0	2	3.25	0.347611		3	1	0	1.33333	0.62361
	225	1	2	4	0	4	4	6	2	2	3	4	5	4	2	3	6	5	5	3	2	1	3	0	2	3.04167	0.334062		3	1	0	1.33333	0.62361
	230	1	2	4	0	4	4	5	2	2	3	4	5	3	3	3	4	5	5	3	2	1	3	0	2	2.91667	0.29392		3	1	0	1.33333	0.62361
	235	1	2	4	0	4	4	5	2	2	4	4	5	2	3	3	4	4	5	3	2	1	3	0	2	2.875	0.290474		3	1	0	1.33333	0.62361
	240	1	2	4	0	5	4	4	2	1	4	4	5	2	2	3	4	4	3	3	2	1	3	0	2	2.70833	0.285652		3	1	0	1.33333	0.62361
	245	1	1	4	0	5	3	4	2	1	4	4	4	2	2	3	4	4	3	3	2	1	3	0	2	2.58333	0.276385		3	1	0	1.33333	0.62361
	250	2	1	4	0	5	3	3	1	1	4	3	4	2	2	3	3	3	3	3	2	1	2	0	2	2.375	0.250416		3	1	0	1.33333	0.62361
	255	1	1	4	0	4	3	3	1	1	4	3	3	2	2	3	3	3	3	3	2	1	2	0	3	2.29167	0.234373		3	1	0	1.33333	0.62361
	260	1	1	4	0	4	3	3	1	1	4	3	3	2	2	3	3	3	3	3	1	1	2	0	3	2.25	0.239792		3	1	0	1.33333	0.62361
	265	1	1	4	0	4	3	3	2	1	4	3	3	2	2	2	3	3	3	3	1	1	2	0	3	2.25	0.232737		3	1	0	1.33333	0.62361
	270	1	1	4	0	3	3	3	2	1	4	3	3	2	2	2	3	3	3	3	1	1	1	0	3	2.16667	0.228522		2	1	0	1	0.408248
	275	1	1	4	0	3	3	2	2	1	4	3	3	2	1	2	3	3	3	3	1	1	0	0	3	2.04167	0.241379		2	1	0	1	0.408248
	280	1	1	4	0	3	3	2	2	1	4	3	3	2	1	2	3	3	3	3	1	1	0	0	3	2.04167	0.241379		2	1	0	1	0.408248
	285	1	1	4	0	3	3	2	2	1	4	3	2	3	1	2	4	2	3	3	1	1	0	0	3	2.04167	0.248188		2	1	0	1	0.408248
	290	1	0	3	0	3	3	2	3	1	3	3	2	3	1	2	5	2	3	3	1	1	0	0	3	2	0.258199		2	1	0	1	0.408248
	295	1	0	3	0	2	3	2	1	1	3	3	2	3	1	2	5	2	3	3	1	1	0	0	3	1.875	0.253722		1	1	0	0.666667	0.235702
	300	0	0	3	0	2	3	2	1	1	3	3	1	3	1	2	4	2	3	3	1	1	0	0	2	1.70833	0.241379		1	1	0	0.666667	0.235702
	305	0	0	3	0	1	3	2	1	1	3	2	1	4	1	2	4	2	3	3	1	1	0	0	2	1.66667	0.249444		1	1	0	0.666667	0.235702
	310	0	0	3	0	1	3	2	1	1	3	2	1	3	1	2	4	1	2	3	1	1	0	0	2	1.54167	0.23079		1	1	0	0.666667	0.235702
	315	0	0	3	0	1	3	2	1	1	3	2	1	3	1	2	4	1	2	3	1	1	0	0	2	1.54167	0.23079		1	1	0	0.666667	0.235702
	320	0	0	3	0	1	3	2	1	1	3	2	1	3	1	2	4	1	2	3	1	1	0	0	2	1.54167	0.23079		0	1	0	0.333333	0.235702
	325	0	0	3	0	1	3	2	1	1	3	2	1	3	1	2	4	1	3	3	1	1	0	0	2	1.58333	0.237463		0	1	0	0.333333	0.235702
	330	0	0	3	0	1	2	2	0	1	3	2	1	3	1	3	4	1	3	3	1	1	0	0	2	1.54167	0.244807		0	1	0	0.333333	0.235702
	335	0	0	3	0	1	2	2	0	1	3	2	1	2	1	3	4	1	3	3	1	1	0	0	3	1.54167	0.244807		0	1	0	0.333333	0.235702
	340	0	0	3	0	1	2	2	0	1	3	2	1	2	1	3	5	1	3	3	1	1	0	0	3	1.58333	0.26405		0	1	0	0.333333	0.235702
	345	0	0	3	0	1	2	1	0	1	3	2	1	2	1	3	5	1	3	3	1	1	0	0	2	1.5	0.258199		0	1	0	0.333333	0.235702
	350	0	0	3	0	1	2	1	0	1	3	2	2	3	1	2	5	2	3	3	1	1	0	0	2	1.58333	0.25766		0	1	0	0.333333	0.235702
	355	0	0	3	0	1	2	1	0	1	3	2	2	3	1	2	4	2	3	3	0	1	0	0	3	1.54167	0.251523		0	1	0	0.333333	0.235702
	360	0	0	3	0	1	2	1	0	1	3	2	2	3	1	2	4	2	4	3	0	1	0	0	3	1.58333	0.26405		0	1	0	0.333333	0.235702
	365	0	0	3	0	1	2	1	0	2	3	2	1	3	1	2	4	2	3	3	0	2	0	0	2	1.54167	0.244807		0	1	0	0.333333	0.235702
	370	0	0	3	0	1	2	0	0	2	3	3	1	2	1	2	4	2	3	3	0	2	0	0	1	1.45833	0.251523		0	1	0	0.333333	0.235702
	375	0	0	3	0	1	2	0	0	2	2	3	1	2	1	2	4	2	4	3	0	1	0	0	1	1.41667	0.25766		0	0	0	0	0
	380	0	0	3	0	1	2	0	0	2	2	2	1	1	1	1	4	0	4	3	0	1	0	0	1	1.20833	0.251523		0	0	0	0	0
	385	0	0	3	0	1	2	0	0	2	2	2	1	1	1	1	4	0	4	3	0	1	0	0	1	1.20833	0.251523		0	0	0	0	0
	390	0	0	3	0	1	2	0	0	2	3	2	1	1	1	1	3	0	4	3	0	1	0	0	1	1.20833	0.244807		0	0	0	0	0
	395	0	0	3	0	1	2	0	0	2	2	1	1	1	1	1	3	0	4	3	0	1	0	0	1	1.125	0.233184		0	0	0	0	0
	400	0	0	3	0	2	2	0	0	2	1	0	1	1	3	1	2	0	4	3	0	1	0	0	1	1.125	0.240226		0	0	0	0	0
	405	0	0	3	0	2	2	0	0	2	1	0	1	1	2	1	1	0	4	3	0	1	0	0	1	1.04167	0.22715		0	0	0	0	0
	410	0	0	3	0	2	2	0	0	2	1	0	1	1	2	1	1	0	4	3	0	1	0	0	1	1.04167	0.22715		0	0	0	0	0
	415	0	0	3	0	2	2	0	0	2	0	0	3	1	2	1	0	0	4	3	0	0	0	0	1	1	0.251661		0	0	0	0	0
	420	0	0	3	0	2	2	0	0	2	0	0	2	1	2	1	0	0	4	3	0	0	0	0	1	0.958333	0.241379		0	0	0	0	0
	425	0	0	3	0	2	2	0	0	2	0	0	1	1	3	2	0	0	4	3	0	0	0	0	1	1	0.251661		0	0	0	0	0
	430	0	0	3	0	2	2	0	0	2	0	0	1	1	2	1	0	0	3	3	0	0	0	0	1	0.875	0.218422		0	0	0	0	0
	435	0	0	2	0	2	2	0	0	2	0	0	1	1	2	1	0	0	2	3	0	0	0	0	1	0.791667	0.191304		0	0	0	0	0
	440	0	0	2	0	2	2	0	0	2	0	0	1	1	2	1	0	0	2	3	0	0	0	0	1	0.791667	0.191304		0	0	0	0	0
	445	0	0	2	0	2	2	0	0	2	0	0	1	1	2	1	0	0	2	3	0	0	0	0	1	0.791667	0.191304		0	0	0	0	0
	450	0	0	2	0	2	2	0	0	2	0	0	0	1	2	1	0	0	2	3	0	0	0	0	1	0.75	0.193649		0	0	0	0	0
	455	0	0	2	0	2	2	0	0	2	0	0	0	1	1	1	0	0	2	3	0	0	0	0	1	0.708333	0.186897		0	0	0	0	0
	460	0	0	2	0	2	2	0	0	2	0	0	0	0	2	1	0	0	2	3	0	0	0	0	1	0.708333	0.195612		0	0	0	0	0
	465	0	0	1	0	2	2	0	0	2	0	0	0	0	1	0	0	0	2	3	0	0	0	0	1	0.583333	0.181812		0	0	0	0	0
	470	0	0	1	0	2	3	0	0	2	0	0	0	0	1	0	0	0	2	3	0	0	0	0	1	0.625	0.198431		0	0	0	0	0
	475	0	0	1	0	3	3	0	0	2	0	0	0	0	1	0	0	0	2	3	0	0	0	0	1	0.666667	0.213437		0	0	0	0	0
	480	0	0	1	0	3	3	0	0	2	0	0	0	0	1	0	0	0	2	3	0	0	0	0	1	0.666667	0.213437		0	0	0	0	0
	485	0	0	1	0	3	3	0	0	2	0	0	0	0	1	0	0	0	1	3	0	0	0	0	1	0.625	0.20666		0	0	0	0	0
	490	0	0	1	0	3	3	0	0	2	0	0	0	0	0	0	0	0	1	3	0	0	0	0	1	0.583333	0.207498		0	0	0	0	0
	495	0	0	1	0	3	3	0	0	2	0	0	0	0	0	0	0	0	1	3	0	0	0	0	1	0.583333	0.207498		0	0	0	0	0
	500	0	0	1	0	2	3	0	0	1	0	0	0	0	0	0	0	0	0	3	0	0	0	0	1	0.458333	0.182384		0	0	0	0	0
	505	0	0	1	0	2	3	0	0	1	0	0	0	0	0	0	0	0	0	3	0	0	0	0	1	0.458333	0.182384		0	0	0	0	0
	510	0	0	1	0	2	3	0	0	1	0	0	0	0	0	0	0	0	0	3	0	0	0	0	1	0.458333	0.182384		0	0	0	0	0
	515	0	0	1	0	2	3	0	0	1	0	0	0	0	0	0	0	0	0	3	0	0	0	0	1	0.458333	0.182384		0	0	0	0	0
	520	0	0	1	0	2	3	0	0	1	0	0	0	0	0	0	0	0	0	3	0	0	0	0	1	0.458333	0.182384		0	0	0	0	0
	525	0	0	1	0	1	3	0	0	1	0	0	0	0	0	0	0	0	0	3	0	0	0	0	1	0.416667	0.172401		0	0	0	0	0
	530	0	0	1	0	1	3	0	0	1	0	0	0	0	0	0	0	0	0	3	0	0	0	0	1	0.416667	0.172401		0	0	0	0	0
	535	0	0	1	0	1	3	0	0	2	0	0	0	0	0	0	0	0	0	3	0	0	0	0	1	0.458333	0.182384		0	0	0	0	0
	540	0	0	1	0	1	3	0	0	1	0	0	0	0	0	0	0	0	0	4	0	0	0	0	1	0.458333	0.199826		0	0	0	0	0
	545	0	0	1	0	0	3	0	0	1	0	0	0	0	0	0	0	0	0	4	0	0	0	0	1	0.416667	0.199304		0	0	0	0	0
	550	0	0	1	0	0	2	0	0	1	0	0	0	0	0	0	0	0	0	4	0	0	0	0	1	0.375	0.180854		0	0	0	0	0
	555	0	0	1	0	0	2	0	0	1	0	0	0	0	0	0	0	0	0	5	0	0	0	0	2	0.458333	0.223451		0	0	0	0	0
	560	0	0	1	0	0	2	0	0	1	0	0	0	0	0	0	0	0	0	3	0	0	0	0	2	0.375	0.161374		0	0	0	0	0
	565	0	0	1	0	0	2	0	0	1	0	0	0	0	0	0	0	0	0	3	0	0	0	0	2	0.375	0.161374		0	0	0	0	0
	570	0	0	1	0	0	2	0	0	0	0	0	0	0	0	0	0	0	0	3	0	0	0	0	2	0.333333	0.159861		0	0	0	0	0
	575	0	0	1	0	0	2	0	0	0	0	0	0	0	0	0	0	0	0	2	0	0	0	0	3	0.333333	0.159861		0	0	0	0	0
	580	0	0	1	0	0	2	0	0	0	0	0	0	0	0	0	0	0	0	2	0	0	0	0	2	0.291667	0.135144		0	0	0	0	0
	585	0	0	1	0	0	2	0	0	0	0	0	0	0	0	0	0	0	0	2	0	0	0	0	1	0.25	0.119024		0	0	0	0	0
	590	0	0	0	0	0	2	0	0	0	0	0	0	0	0	0	0	0	0	2	0	0	0	0	1	0.208333	0.115169		0	0	0	0	0
	595	0	0	0	0	0	2	0	0	0	0	0	0	0	0	0	0	0	0	2	0	0	0	0	1	0.208333	0.115169		0	0	0	0	0
	600	0	0	0	0	0	2	0	0	0	0	0	0	0	0	0	0	0	0	1	0	0	0	0	1	0.166667	0.0942809		0	0	0	0	0
	605	0	0	0	0	0	2	0	0	0	0	0	0	0	0	0	0	0	0	1	0	0	0	0	1	0.166667	0.0942809		0	0	0	0	0
	610	0	0	0	0	0	2	0	0	0	0	0	0	0	0	0	0	0	0	2	0	0	0	0	1	0.208333	0.115169		0	0	0	0	0
	615	0	0	0	0	0	3	0	0	0	0	0	0	0	0	0	0	0	0	2	0	0	0	0	2	0.291667	0.157894		0	0	0	0	0
	620	0	0	0	0	0	3	0	0	0	0	0	0	0	0	0	0	0	0	2	0	0	0	0	1	0.25	0.144338		0	0	0	0	0
	625	0	0	0	0	0	2	0	0	0	0	0	0	0	0	0	0	0	0	2	0	0	0	0	1	0.208333	0.115169		0	0	0	0	0
	630	0	0	0	0	0	2	0	0	0	0	0	0	0	0	0	0	0	0	2	0	0	0	0	0	0.166667	0.110554		0	0	0	0	0
	635	0	0	0	0	0	2	0	0	0	0	0	0	0	0	0	0	0	0	2	0	0	0	0	0	0.166667	0.110554		0	0	0	0	0
	640	0	0	0	0	0	2	0	0	0	0	0	0	0	0	0	0	0	0	2	0	0	0	0	0	0.166667	0.110554		0	0	0	0	0
	645	0	0	0	0	0	2	0	0	0	0	0	0	0	0	0	0	0	0	2	0	0	0	0	0	0.166667	0.110554		0	0	0	0	0
	650	0	0	0	0	0	3	0	0	0	0	0	0	0	0	0	0	0	0	2	0	0	0	0	0	0.208333	0.141176		0	0	0	0	0
	655	0	0	0	0	0	3	0	0	0	0	0	0	0	0	0	0	0	0	2	0	0	0	0	0	0.208333	0.141176		0	0	0	0	0
	660	0	0	0	0	0	2	0	0	0	0	0	0	0	0	0	0	0	0	2	0	0	0	0	0	0.166667	0.110554		0	0	0	0	0
	665	0	0	0	0	0	2	0	0	0	0	0	0	0	0	0	0	0	0	2	0	0	0	0	0	0.166667	0.110554		0	0	0	0	0
	670	0	0	0	0	0	2	0	0	0	0	0	0	0	0	0	0	0	0	1	0	0	0	0	0	0.125	0.0877971		0	0	0	0	0
	675	0	0	0	0	0	1	0	0	0	0	0	0	0	0	0	0	0	0	1	0	0	0	0	0	0.0833333	0.0552771		0	0	0	0	0
	680	0	0	0	0	0	1	0	0	0	0	0	0	0	0	0	0	0	0	1	0	0	0	0	0	0.0833333	0.0552771		0	0	0	0	0
	685	0	0	0	0	0	1	0	0	0	0	0	0	0	0	0	0	0	0	1	0	0	0	0	0	0.0833333	0.0552771		0	0	0	0	0
	690	0	0	0	0	0	1	0	0	0	0	0	0	0	0	0	0	0	0	1	0	0	0	0	0	0.0833333	0.0552771		0	0	0	0	0
	695	0	0	0	0	0	1	0	0	0	0	0	0	0	0	0	0	0	0	1	0	0	0	0	0	0.0833333	0.0552771		0	0	0	0	0
	700	0	0	0	0	0	1	0	0	0	0	0	0	0	0	0	0	0	0	1	0	0	0	0	0	0.0833333	0.0552771		0	0	0	0	0
	705	0	0	0	0	0	1	0	0	0	0	0	0	0	0	0	0	0	0	1	0	0	0	0	0	0.0833333	0.0552771		0	0	0	0	0
	710	0	0	0	0	0	1	0	0	0	0	0	0	0	0	0	0	0	0	1	0	0	0	0	0	0.0833333	0.0552771		0	0	0	0	0
	715	0	0	0	0	0	1	0	0	0	0	0	0	0	0	0	0	0	0	0	0	0	0	0	0	0.0416667	0.0399653		0	0	0	0	0
	720	0	0	0	0	0	1	0	0	0	0	0	0	0	0	0	0	0	0	0	0	0	0	0	0	0.0416667	0.0399653		0	0	0	0	0
	725	0	0	0	0	0	1	0	0	0	0	0	0	0	0	0	0	0	0	0	0	0	0	0	0	0.0416667	0.0399653		0	0	0	0	0
	730	0	0	0	0	0	1	0	0	0	0	0	0	0	0	0	0	0	0	0	0	0	0	0	0	0.0416667	0.0399653		0	0	0	0	0
	735	0	0	0	0	0	1	0	0	0	0	0	0	0	0	0	0	0	0	0	0	0	0	0	0	0.0416667	0.0399653		0	0	0	0	0
	740	0	0	0	0	0	1	0	0	0	0	0	0	0	0	0	0	0	0	0	0	0	0	0	0	0.0416667	0.0399653		0	0	0	0	0
	745	0	0	0	0	0	1	0	0	0	0	0	0	0	0	0	0	0	0	0	0	0	0	0	0	0.0416667	0.0399653		0	0	0	0	0
	750	0	0	0	0	0	1	0	0	0	0	0	0	0	0	0	0	0	0	0	0	0	0	0	0	0.0416667	0.0399653		0	0	0	0	0
	755	0	0	0	0	0	1	0	0	0	0	0	0	0	0	0	0	0	0	0	0	0	0	0	0	0.0416667	0.0399653		0	0	0	0	0
	760	0	0	0	0	0	1	0	0	0	0	0	0	0	0	0	0	0	0	0	0	0	0	0	0	0.0416667	0.0399653		0	0	0	0	0
	765	0	0	0	0	0	1	0	0	0	0	0	0	0	0	0	0	0	0	0	0	0	0	0	0	0.0416667	0.0399653		0	0	0	0	0
	770	0	0	0	0	0	1	0	0	0	0	0	0	0	0	0	0	0	0	0	0	0	0	0	0	0.0416667	0.0399653		0	0	0	0	0
	775	0	0	0	0	0	1	0	0	0	0	0	0	0	0	0	0	0	0	0	0	0	0	0	0	0.0416667	0.0399653		0	0	0	0	0
	780	0	0	0	0	0	1	0	0	0	0	0	0	0	0	0	0	0	0	0	0	0	0	0	0	0.0416667	0.0399653		0	0	0	0	0
	785	0	0	0	0	0	1	0	0	0	0	0	0	0	0	0	0	0	0	0	0	0	0	0	0	0.0416667	0.0399653		0	0	0	0	0
	790	0	0	0	0	0	1	0	0	0	0	0	0	0	0	0	0	0	0	0	0	0	0	0	0	0.0416667	0.0399653		0	0	0	0	0
	795	0	0	0	0	0	1	0	0	0	0	0	0	0	0	0	0	0	0	0	0	0	0	0	0	0.0416667	0.0399653		0	0	0	0	0
	800	0	0	0	0	0	1	0	0	0	0	0	0	0	0	0	0	0	0	0	0	0	0	0	0	0.0416667	0.0399653		0	0	0	0	0
	805	0	0	0	0	0	1	0	0	0	0	0	0	0	0	0	0	0	0	0	0	0	0	0	0	0.0416667	0.0399653		0	0	0	0	0
	810	0	0	0	0	0	1	0	0	0	0	0	0	0	0	0	0	0	0	0	0	0	0	0	0	0.0416667	0.0399653		0	0	0	0	0
	815	0	0	0	0	0	1	0	0	0	0	0	0	0	0	0	0	0	0	0	0	0	0	0	0	0.0416667	0.0399653		0	0	0	0	0
	820	0	0	0	0	0	1	0	0	0	0	0	0	0	0	0	0	0	0	0	0	0	0	0	0	0.0416667	0.0399653		0	0	0	0	0
	825	0	0	0	0	0	1	0	0	0	0	0	0	0	0	0	0	0	0	0	0	0	0	0	0	0.0416667	0.0399653		0	0	0	0	0
	830	0	0	0	0	0	1	0	0	0	0	0	0	0	0	0	0	0	0	0	0	0	0	0	0	0.0416667	0.0399653		0	0	0	0	0
	835	0	0	0	0	0	1	0	0	0	0	0	0	0	0	0	0	0	0	0	0	0	0	0	0	0.0416667	0.0399653		0	0	0	0	0
	840	0	0	0	0	0	1	0	0	0	0	0	0	0	0	0	0	0	0	0	0	0	0	0	0	0.0416667	0.0399653		0	0	0	0	0
	845	0	0	0	0	0	1	0	0	0	0	0	0	0	0	0	0	0	0	0	0	0	0	0	0	0.0416667	0.0399653		0	0	0	0	0
	850	0	0	0	0	0	1	0	0	0	0	0	0	0	0	0	0	0	0	0	0	0	0	0	0	0.0416667	0.0399653		0	0	0	0	0
	855	0	0	0	0	0	1	0	0	0	0	0	0	0	0	0	0	0	0	0	0	0	0	0	0	0.0416667	0.0399653		0	0	0	0	0
	860	0	0	0	0	0	1	0	0	0	0	0	0	0	0	0	0	0	0	0	0	0	0	0	0	0.0416667	0.0399653		0	0	0	0	0
	865	0	0	0	0	0	1	0	0	0	0	0	0	0	0	0	0	0	0	0	0	0	0	0	0	0.0416667	0.0399653		0	0	0	0	0
	870	0	0	0	0	0	1	0	0	0	0	0	0	0	0	0	0	0	0	0	0	0	0	0	0	0.0416667	0.0399653		0	0	0	0	0
	875	0	0	0	0	0	1	0	0	0	0	0	0	0	0	0	0	0	0	0	0	0	0	0	0	0.0416667	0.0399653		0	0	0	0	0
	880	0	0	0	0	0	1	0	0	0	0	0	0	0	0	0	0	0	0	0	0	0	0	0	0	0.0416667	0.0399653		0	0	0	0	0
	885	0	0	0	0	0	1	0	0	0	0	0	0	0	0	0	0	0	0	0	0	0	0	0	0	0.0416667	0.0399653		0	0	0	0	0
	890	0	0	0	0	0	1	0	0	0	0	0	0	0	0	0	0	0	0	0	0	0	0	0	0	0.0416667	0.0399653		0	0	0	0	0
	895	0	0	0	0	0	1	0	0	0	0	0	0	0	0	0	0	0	0	0	0	0	0	0	0	0.0416667	0.0399653		0	0	0	0	0
Suppl. Fig 3c	GABAergic		Dopaminergic
	Total Dendritic Length (mm)	Maximum Extent (µm)	Total Dendritic Length (mm)	Maximum Extent (µm)
	1.19804	410.034	1.13747	183.037
	4.09628	1133.01	1.44066	372.827
	1.17937	350.172	2.06752	318.953
	2.09731	462.273
	2.05035	585.434
	1.47537	329.436
	2.33249	413.944
	1.9266	376.338
	1.08217	286.94
	1.27717	299.286
	1.44774	270.223
	2.28269	542.464
	1.38155	220.349
	2.45589	628.506
	1.72376	486.784
	2.03262	446.929
	1.9609	396.097
	2.23741	413.466
	1.5406	566.959
	0.859877	183.587
	1.92271	368.696
	2.89274	713.904
	2.88638	495.035
	1.79614	455.425
Mean	1.92234	451.47	1.54855	291.605
SEM	0.144876	39.4966	0.273846	56.4682

## Sheet: Supp4
Suppl. Fig 4b	Normalized EPSC
	M1		M2
	-20 mV	20 mV	-20 mV	20 mV
	-0.232789	0.0752095	-0.344857	-0.26763
	0.03841	0.246943	-0.158756	-0.148738
	-0.491482	0.08598	-0.270244	0.157368
	-0.118913	-0.0721716	-0.316822	-0.0856712
	-0.377483	-0.103183
	-0.246577	-0.196762
	-0.32368	0.100876
	-0.0563502	0.0264058
	-0.332077	0.0345513
	-0.235358	-0.0520746
	0.0689531	0.147995
	-0.503989	-0.0802457
	-0.247122	0.156858
	-0.157995	-0.0835793
	-0.275387	0.328872
Mean	-0.232789	0.041045	-0.27267	-0.086168
SEM	0.0434266	0.0369167	0.0409701	0.0895143

## Sheet: Supp5
Suppl. Fig 5b	Coronal						Parasagittal
	M1			M2			M1			M2
	Pre	Stim	Post	Pre	Stim	Post	Pre	Stim	Post	Pre	Stim	Post
	10.5	12	12	26	28.5	25	38	48	38	15.4	16	15.8
	17.5	18	17	24.25	29	26.25	36	39	34	20.25	20.5	21
	31.4	33.9	28.5	11	16.8	10.4	11	19	4	17	17.2	17
	17	18	16	6.66667	25.7778	5	16.8333	18.5	17.1667	8.88889	29	7.22222
	19.5	22.25	20.25	17.8333	19.1667	16.6667	5.33333	7.33333	4	1.4	11.6	1.5
	25	27	24.3333	21.8	28.2	22.6	32.8333	38.3333	31	15.5714	17.2857	16.2857
	17.6	21.2	19	14.25	15	13.75	8.8	19.5	7.9	13	12.8571	12.8571
	22.5	23.5	22.5	9.6	11.6	9.4	9.5	17.5	10.5	3.33333	4	3.66667
	39	45.75	41.5	5.3	12.8	3	12.3333	19	11.6667	6.75	21.25	5.75
	30.3333	34	31.6667	24.3333	35.4444	22.7778	8	14.25	6.75	3.33333	4	3.5
	21.5	28.5	17	14.5	20.5	13.3333	19.75	24.75	21.25	5.8	23.6	4.6
	21.5	22	20.5	8.16667	17.6667	10.1667	51	52.8333	52.3333	5	6.75	3
	30.4	38.6	28.8				28.8333	32.3333	30	7	8	7
	20.5	39.5	22.5				6.66667	8.5	6	12.6667	12.6667	12.6667
	16.6667	18.6667	17.3333				4.5	6	5.5	9.8	9.4	9.6
	18	22	20.5				35	36	32	19	18.8	18
	15	16	15				17.2	18.2	17.6	9.75	12.75	8.75
	24.2	34.8	21.6				15.4	15.8	15.8	11.2857	15.8571	10.5714
	16.1667	21.6667	14.1667							6.14286	7	6.42857
	11.6667	12.6667	11.3333							11.4	11.2	10.6
	34.6667	37.3333	35.6667							28.4	32.8	28.6
	15.25	31	14.5							8	17.4	8
	13.25	17.5	6							5	13	9
	11.5	15	11.5							0	14.3333	0.666667
	26.5	34.5	26.25							18.5	19	16.25
	2	27	10.3333							10.75	11.75	10
	3.5	21.5	4.5							15.75	19	18
	9.33333	13.3333	9.33333							12.2857	16.1429	12.1429
	19	24.6667	18.3333							48.75	55	49.25
	14	17.6667	16.3333							7.75	17.5	7.25
	34.75	49.5	30							21.4545	28.5455	20.9091
	49	67.3333	50.3333
	19	20	19
	32.6	38.2	32.2
	49	51	49.3333
	18.6667	20.6667	20
	2.8	13.4	3.2
	10.6667	14	8.66667
	9	18	6.5
	4.8	6	4.2
	28.3333	31	26
	6.2	11.8	5.2
	14	18.8	13.6
	50.8333	51.3333	50.8333
	15.8333	16.5	15.5
	9.2	13	9
	5.83333	7.66667	5.66667
	1.28571	6.42857	0.142857
	25	25.6	24.8
	33.6667	50.1667	33.8333
	4.66667	18.1667	2.83333
	11.8	16.8	11
	8	11	6.75
	17.6	18	18.8
	25	32	21
	16.25	18.25	15.75
	7.5	15.3333	5.66667
	15.4	18.2	16.2
	8.2	17.4	9.4
	11.4286	17	11.7143
	23.6667	46	20.3333
Mean	18.7691	24.7221	18.3884	15.3083	21.7046	14.862	19.8324	24.1574	19.1926	12.2391	16.9093	12.1247
SEM	1.46747	1.64245	1.47463	2.13733	2.16998	2.25561	3.23376	3.24998	3.30953	1.6776	1.7685	1.69694

[truncated: 3 more sheets: Supp9, Supp10, Statistics Supplementary]
